# Supplementary material for: Gut microbiota dysbiosis in hyperuricaemia promotes renal injury through the activation of NLRP3 inflammasome
Source: Microbiome. 2024 Jun 21;12:109. doi: 10.1186/s40168-024-01826-9 (PMC11191305; doi:10.1186/s40168-024-01826-9)
Supplement: Supplementary file 3 — Additional file 2. The original data of targeted metabolomics to investigate the kidney metabolomic profiling between the UOX-/-and WT rats. [file 40168_2024_1826_MOESM2_ESM.xls]

## Sheet: MOD.vs.CTR
ID	Name	Class	KEGGID	MRM Name	Chemical Classes II	HMDB number	UOX1	UOX2	UOX3	UOX4	UOX5	UOX6	WT1	WT2	WT3	WT4	WT5	WT6	FC	P.value	VIP	Log2FC	NLP	Sig	PLSDA_VIP
MTID285	Allantoin	nucleosides,nucleotides, and analogues	C01551	Allantoin_neg	Nucleotides and derivatives	HMDB0000462	22969.2	38280.1	20184.3	42458.7	11136.9	34106.7	485101	739726	482325	511547	515028	632011	0.050252	1.94e-07	1.89329	-4.31468	6.71209	Sig	1.8792
MTID551	3-Methyluridine	nucleosides,nucleotides, and analogues		3-Methyluridine_pos	nucleosides，nucleotides, and analogues	HMDB0004813	59070.8	74386.5	70010.1	57615.2	59798.4	59068.4	26251.1	31358.2	29532.9	31358.8	26985.9	39379.2	2.0553	2.81e-06	1.87694	1.03935	5.55126	Sig	1.82802
MTID301	Desmosterol	Steroids, hormones	C01802	Desmosterol_pos	Steroids, hormones	HMDB0002719	508332	428481	663709	374883	392385	420110	118884	156078	162643	155347	140028	167748	3.0952	3.5e-05	1.83898	1.63003	4.45609	Sig	1.75431
MTID145	L-Dihydroorotic acid	Amino acids, peptides, and analogues	C00337	L-Dihydroorotic acid_neg	Amino acids, peptides, and analogues	HMDB0003349	18665	37586.2	14618.7	35506.7	19492.5	17360.9	157993	281886	171215	165545	183741	202536	0.12316	4.74e-06	1.83756	-3.02139	5.32435	Sig	1.82108
MTID528	24-OH cholesterol	Steroids, hormones		24-OH cholesterol_pos	cholesterols	NA	26256	35010.6	37927	34279.9	28448.3	32819.5	9483.24	8023.11	8023.19	16045.5	10941.6	19693.6	2.6969	1.58e-05	1.82594	1.4313	4.80203	Sig	1.78307
MTID499	Citrulline	Amino acids, peptides, and analogues	C00327	Citrulline_pos	Amino acids, peptides, and analogues	HMDB0000904	3.98504e+06	5.83388e+06	6.55637e+06	4.65019e+06	4.68336e+06	4.62193e+06	1.95966e+06	2.00885e+06	1.89327e+06	2.09162e+06	1.72405e+06	2.38333e+06	2.5148	1.72e-05	1.82405	1.33044	4.76537	Sig	1.77731
MTID398	N1-Methyl-2-pyridone-5-carboxamide	Indoles and heterocyclic compounds	C05842	N1-Methyl-2-pyridone-5-carboxamide_pos	Pyridines and derivatives	HMDB0004193	1.19245e+06	1.70039e+06	1.81162e+06	1.28141e+06	1.19901e+06	1.95198e+06	503218	477692	455826	371220	731509	511257	2.995	4.07e-05	1.81463	1.58256	4.39036	Sig	1.75069
MTID578	Alanylphenylalanine	Amino acids, peptides, and analogues		Alanylphenylalanine_pos	Dipeptides	HMDB0028694	9.20249e+06	9.23772e+06	1.21178e+07	1.05251e+07	7.29959e+06	1.091e+07	3.73149e+06	6.44439e+06	5.15628e+06	4.76421e+06	5.30437e+06	4.38071e+06	1.9909	8.85e-05	1.80805	0.993421	4.05286	Sig	1.71854
MTID502	2-Hydroxy-3-methylbutyric acid	Organic acids and derivatives		2-Hydroxy-3-methylbutyric acid_neg	Organic acids and derivatives	HMDB0000407	299279	296501	359497	289528	249867	233151	131539	196617	138502	145467	147890	121448	1.9602	5.21e-05	1.80578	0.971001	4.28307	Sig	1.74287
MTID156	Uric acid	nucleosides,nucleotides, and analogues	C00366	Uric acid_neg	Purines and purine derivatives	HMDB0000289	2.63916e+08	3.39409e+08	4.47102e+08	2.23534e+08	2.02366e+08	2.96336e+08	4.6816e+07	6.42533e+07	8.38864e+07	6.11772e+07	7.97603e+07	7.06379e+07	4.3605	0.000103598	1.79581	2.12449	3.98465	Sig	1.71598
MTID234	Creatinine	Amino acids, peptides, and analogues	C00791	Creatinine_pos	Amino acids, peptides, and analogues	HMDB0000562	4.63657e+07	4.07836e+07	5.27792e+07	2.95687e+07	2.99313e+07	4.93923e+07	1.62856e+07	2.12721e+07	1.61966e+07	1.71859e+07	1.73245e+07	1.96611e+07	2.3055	0.000200591	1.78487	1.20508	3.69769	Sig	1.68661
MTID223	Betaine	Amino acids, peptides, and analogues	C00719	Betaine_pos	Amino acids, peptides, and analogues	HMDB0000043	2.06985e+07	1.90669e+07	1.78186e+07	1.89192e+07	2.27993e+07	2.18314e+07	2.66965e+07	2.50746e+07	2.46372e+07	2.63295e+07	2.77685e+07	2.53434e+07	0.77725	8.65e-05	1.77795	-0.363549	4.06291	Sig	1.72587
MTID213	3-Hydroxyanthranilic acid	Organic acids and derivatives	C00632	3-Hydroxyanthranilic acid_pos	Organic acids and derivatives	HMDB0001476	74388.2	67098.7	119605	84962.1	88973.1	114503	27713.4	22972.2	28447.6	14219.5	53236.7	18961.4	3.3194	0.000100565	1.77241	1.73092	3.99755	Sig	1.71352
MTID658	Cytidine diphosphate choline	nucleosides,nucleotides, and analogues	C00307	Cytidine diphosphate choline (CDPcholine)_pos	nucleosides，nucleotides, and analogues	HMDB0001413	2.24639e+06	2.02685e+06	2.3809e+06	1.89339e+06	2.00424e+06	2.14428e+06	1.509e+06	842033	930291	1.43755e+06	1.35219e+06	1.41859e+06	1.6951	8.82e-05	1.75608	0.76137	4.05459	Sig	1.7187
MTID757	Glyco-ursocholanic Acid	Bile acids		Glyco-ursocholanic Acid_neg	Bile acids	NA	80036.2	105095	106481	22269.7	69599.9	107874	7656.11	9046.81	3480.56	7656.25	4873.34	16705.3	9.9428	0.000312471	1.73927	3.31365	3.50519	Sig	1.66179
MTID1063	Uridine diphosphate-n-acetyl-D-glucosamine	nucleosides,nucleotides, and analogues		Uridine diphosphate-n-acetyl-D-glucosamine_neg	Nucleotides and derivatives	HMDB0000290	6.77654e+06	5.41908e+06	6.37676e+06	6.29872e+06	6.19513e+06	5.45876e+06	4.09883e+06	1.69062e+06	4.15661e+06	3.48422e+06	3.53643e+06	3.31299e+06	1.8011	8.45e-05	1.73895	0.848878	4.07293	Sig	1.73989
MTID681	DG(18:0/18:2)	Acyl glycerol	C00165	DG(18:0/18:2)_pos	Diacylglycerols	HMDB0007161	292925	313132	424058	262029	370299	272354	51523.5	195447	135234	184541	138583	162410	2.2297	0.000318698	1.73709	1.15685	3.49662	Sig	1.66061
MTID255	L-2-Aminoadipic acid	Amino acids, peptides, and analogues	C00956	L-2-Aminoadipic acid_pos	Amino acids, peptides, and analogues	HMDB0000510	3.73614e+06	3.26992e+06	4.1989e+06	3.86082e+06	4.05834e+06	4.62788e+06	1.90644e+06	2.89324e+06	2.99717e+06	2.69484e+06	2.67807e+06	1.86961e+06	1.5793	0.000358128	1.73607	0.659285	3.44596	Sig	1.65747
MTID849	Nicotinamide ribotide	nucleosides,nucleotides, and analogues	C00455	Nicotinamide ribotide_pos	nucleosides，nucleotides, and analogues	HMDB0000229	8.29325e+06	8.36253e+06	2.34633e+06	6.16123e+06	7.56129e+06	6.72311e+06	1.29462e+07	1.93162e+07	2.1228e+07	2.38288e+07	1.49167e+07	2.12807e+07	0.34751	7.96e-05	1.73248	-1.52487	4.09904	Sig	1.723
MTID429	beta-D-Glucosamine	Sugar and derivatives	C08349	beta-D-Glucosamine_pos	Carbohydrates and carbohydrate conjugates	HMDB0030091	39383.1	40111.2	53240.5	29172.8	35735.8	35735.1	12398	13128.5	16774.2	22609.4	21151.4	25528.2	2.0914	0.000425538	1.72967	1.06447	3.37106	Sig	1.64061
MTID190	Shikimic acid	Organic acids and derivatives	C00493	Shikimic acid_neg	Organic acids and derivatives	HMDB0003070	4.86171e+07	4.36892e+07	4.99334e+07	3.44333e+07	2.88482e+07	5.41101e+07	2.274e+07	3.0032e+07	1.5566e+07	1.93468e+07	21543856	1.93793e+07	2.0188	0.000621488	1.70987	1.0135	3.20657	Sig	1.62168
MTID85	5'-Methylthioadenosine	nucleosides,nucleotides, and analogues	C00170	5'-Methylthioadenosine_pos	nucleosides，nucleotides, and analogues	HMDB0001173	2.4174e+07	2.38909e+07	2.19708e+07	1.73437e+07	2.18585e+07	2.16618e+07	9.65415e+06	1.41178e+07	1.66132e+07	1.6438e+07	1.58166e+07	1.62791e+07	1.4721	0.000822103	1.70822	0.557876	3.08507	Sig	1.61014
MTID263	N-Acetyl-L-aspartic acid	Amino acids, peptides, and analogues	C01042	N-Acetyl-L-aspartic acid_neg	Amino acids, peptides, and analogues	HMDB0000812	1.17622e+06	1.23191e+06	1.89031e+06	1.09409e+06	940992	754106	300670	344521	307627	315980	404367	478153	3.2946	0.000456958	1.69904	1.7201	3.34012	Sig	1.63534
MTID1004	SM 36:2;3	Sphingolipids		SM 36:2;3_pos	Sphingomyelins	NA	172200	203336	234705	171823	167238	171836	317992	279449	318972	315784	242522	245793	0.65163	0.000289248	1.69746	-0.617875	3.53873	Sig	1.70962
MTID7	NADP	nucleosides,nucleotides, and analogues	C00006	NADP+_neg	nucleosides，nucleotides, and analogues	HMDB0000217	2.96577e+06	2.3083e+06	1.09052e+06	1.90676e+06	2.33396e+06	2.25023e+06	3.86487e+06	3.26267e+06	4.34643e+06	3.84305e+06	3.26247e+06	3.75016e+06	0.57572	0.000399908	1.68757	-0.796561	3.39804	Sig	1.64322
MTID1014	SM 40:1;3	Sphingolipids		SM 40:1;3_pos	Sphingomyelins	NA	764289	1.04772e+06	1.68761e+06	1.85439e+06	1.45521e+06	1.49404e+06	312030	191919	272088	337923	549242	658587	3.5762	0.000263341	1.68299	1.83843	3.57948	Sig	1.67412
MTID258	D-Ala-D-ala	Amino acids, peptides, and analogues	C00993	D-Ala-D-ala_pos	Dipeptides	HMDB0003459	232671	217714	305973	216624	153171	315822	102838	161548	106489	119975	122537	108674	1.997	0.0010964	1.68196	0.997834	2.96003	Sig	1.58728
MTID893	PE(16:0/20:3)	Phosphatidylacids	C00350	PE(16:0/20:3)_neg	Phosphatidylethanolamines	HMDB0008935	60557.3	296034	242207	128683	151937	260074	2785.19	4176.67	696.584	3480.72	6961.77	11135.8	38.975	0.000528799	1.67244	5.28448	3.27671	Sig	1.62774
MTID338	N-Acetyl-L-leucine	Amino acids, peptides, and analogues	C02710	Acetyl-DL-Leucine_pos	Amino acids, peptides, and analogues	HMDB0011756	278611	311422	476263	139305	196926	382900	46309.5	86423.2	67831.4	53965.1	99923.5	90431.3	4.0132	0.00132858	1.66773	2.00475	2.87661	Sig	1.58728
MTID1003	SM 36:2;2	Sphingolipids		SM 36:2;2_pos	Sphingomyelins	NA	118901	190018	253807	258612	318431	396765	59811.8	51789.9	44498.6	33560.3	32831.7	64915.6	5.3462	0.000391286	1.66415	2.41851	3.40751	Sig	1.64899
MTID123	Deoxyguanosine triphosphate	nucleosides,nucleotides, and analogues	C00286	Deoxyguanosine triphosphate_neg	Nucleotides and derivatives	HMDB0001440	3.30588e+06	2.93788e+06	3.11262e+06	3.56592e+06	3.4955e+06	3.0975e+06	561651	2.29256e+06	2.18645e+06	2.61064e+06	1.64179e+06	1.73838e+06	1.7691	0.00106855	1.66283	0.823016	2.97121	Sig	1.6465
MTID641	Chenodeoxycholic Acid sulfate	Bile acids		Chenodeoxycholic Acid sulfate_neg	Bile acids	HMDB0002522	1.17414e+06	840766	258215	874880	460754	575580	1.39549e+06	3.62406e+06	2.82644e+06	2.33717e+06	2.42486e+06	2.45512e+06	0.27779	0.000233856	1.66042	-1.84793	3.63105	Sig	1.67312
MTID144	(S)-4,5-Dihydroorotate	nucleosides,nucleotides, and analogues	C00337	4,5-Dihydroorotic acid_neg	Nucleotides and derivatives	HMDB0003349	7.31038e+06	4.11009e+06	3.7739e+06	2.29332e+06	4.37123e+06	5.09102e+06	943040	1.89862e+06	1.73298e+06	1.52806e+06	1.07721e+06	1.28085e+06	3.1853	0.0012738	1.65656	1.67143	2.8949	Sig	1.57892
MTID732	FA(22:3)	Fatty acids		FA(22:3)_neg	Fatty acids	NA	528657	707820	795553	750305	754444	728736	347318	527586	536283	479214	517837	501140	1.4661	0.000822149	1.6536	0.551984	3.08505	Sig	1.60605
MTID937	PG(16:0/18:1)	Phosphatidylacids		PG(16:0/18:1)_neg	Phosphatidylglycerols	HMDB0010573	43837.1	56389.3	36895.1	15316.3	22269.2	21580	183545	103418	87695.4	135685	128779	61019.5	0.28035	0.00109902	1.65173	-1.8347	2.95899	Sig	1.61777
MTID1064	Valylphenylalanine	Amino acids, peptides, and analogues		Valylphenylalanine_pos	Dipeptides	HMDB0029134	1.12179e+06	1.23777e+06	1.37271e+06	1.50471e+06	784824	1.69801e+06	443453	934352	639680	686352	533910	388763	2.1287	0.00120322	1.65074	1.08997	2.91966	Sig	1.57007
MTID324	Methylguanidine	Amines,choline, and organonitrogen compounds	C02294	Methylguanidine_pos	Organonitrogen compounds	HMDB0001522	54704	63459.5	61270	17504.6	35740.3	84607.7	8750.79	15316	10209.5	8752.66	14590	14587.4	4.3942	0.00172051	1.64117	2.1356	2.76434	Sig	1.55187
MTID174	N-Acetylornithine	Amino acids, peptides, and analogues	C00437	N-Acetylornithine_pos	Amino acids, peptides, and analogues	HMDB0003357	1.01159e+06	1.10349e+06	1.91088e+06	784757	680479	1.43829e+06	285172	428857	394580	393111	344250	392382	3.0958	0.00188999	1.63822	1.63031	2.72354	Sig	1.56209
MTID775	Indoxyl sulfate	Indoles and heterocyclic compounds		Indoxyl sulfate_neg	Indoles and derivatives	HMDB0000682	2.93439e+07	2.1826e+07	4.56736e+07	14551953	1.74143e+07	2.90634e+07	5.94758e+06	8.63023e+06	5.94898e+06	9.90714e+06	5.18913e+06	6.5796e+06	3.7408	0.00196592	1.63652	1.90335	2.70643	Sig	1.55161
MTID84	Carbamoyl phosphate	nucleosides,nucleotides, and analogues	C00169	Carbamoylphosphate_neg	Nucleotides and derivatives	HMDB0001096	6.36524e+06	6.37591e+06	9.75809e+06	7.14941e+06	7.00094e+06	6.86393e+06	4.36222e+06	5.64426e+06	4.56844e+06	5.2532e+06	4.18338e+06	3.67882e+06	1.5714	0.0012834	1.63029	0.65205	2.89164	Sig	1.56533
MTID981	P-Toluenesulfonic acid	Flavonoids, benzene and substituted derivatives	C06677	P-Toluenesulfonic acid_neg	p-Methylbenzenesulfonates	HMDB0059933	100932	60554.7	75866.2	32021.9	39560.1	86306.2	8351.94	30623.9	14614.8	19488.9	22275.1	27144.4	3.2265	0.00267122	1.62835	1.68997	2.57329	Sig	1.50463
MTID360	Quinolinic Acid	Organic acids and derivatives	C03722	Quinolinic Acid_neg	Organic acids and derivatives	HMDB0000232	1.97596e+06	1.03108e+06	3.82395e+06	1.29106e+06	1.44108e+06	3.2545e+06	77258.5	283269	115187	121103	363314	214361	10.913	0.00202655	1.62709	3.44798	2.69324	Sig	1.54939
MTID1022	SM 42:2;3	Sphingolipids		SM 42:2;3_pos	Sphingomyelins	NA	1.69625e+06	2.38533e+06	2.40072e+06	2.16627e+06	4.84991e+06	4.46912e+06	229636	212475	176588	236302	791064	558528	8.1501	0.000734646	1.62191	3.02682	3.13392	Sig	1.61912
MTID120	D-Erythrose 4-phosphate	Organic acids and derivatives	C00279	Erythrose 4-phosphate_neg	Organic acids and derivatives	HMDB0001321	1.42124e+06	2.60518e+06	2.11658e+06	2.33441e+06	1.74977e+06	1.16302e+06	853984	808746	819886	860963	604834	499716	2.5607	0.000583067	1.61724	1.35654	3.23428	Sig	1.64316
MTID508	2-Pyrocatechuic acid	Organic acids and derivatives	C00196	2-Pyrocatechuic acid_neg	Organic acids and derivatives	HMDB0000397	2.80437e+06	2.00164e+06	3.00272e+06	1.17691e+06	1.90422e+06	3.88083e+06	765537	1.05506e+06	965273	827149	817050	1.0175e+06	2.7114	0.00278084	1.61009	1.43904	2.55582	Sig	1.51143
MTID698	DhCer d18:0/18:1	Sphingolipids		DhCer d18:0/18:1_pos	Dihydroceramides	NA	19692.2	32821.8	21149.3	14586.4	13855.9	26985.5	5106.74	10209.2	12396.4	6566.03	6564.92	9482.41	2.5651	0.00210654	1.60815	1.35902	2.67643	Sig	1.52392
MTID770	Hexose Disaccharide Pool	Sugar and derivatives		Hexose Disaccharide Pool_neg	Sugar and derivatives	HMDB00258	90363	123892	94656.3	36149.3	72381.2	66743.3	20187.5	45243.4	29924.3	12527.5	31943.5	10346.6	3.2242	0.00183764	1.60668	1.68894	2.73574	Sig	1.53559
MTID848	Nicotinamide N-oxide	Vitamins and derivatives		Nicotinamide N-oxide_pos	Vitamins and derivatives	HMDB0002730	107206	53970.3	105750	80955.5	94809.2	191090	21152	26255	26987.5	19693.6	25526.2	40114.5	3.9679	0.00203367	1.60637	1.98838	2.69172	Sig	1.52699
MTID666	DG(16:0/18:1)	Acyl glycerol	C00165	DG(16:0/18:1)_pos	Diacylglycerols	HMDB0007101	28444.3	34759.4	36901	24485.9	17447.2	42105.4	8752.36	15147.5	16045.5	18957.2	19610.3	13001.2	2.0122	0.00326784	1.6043	1.00877	2.48574	Sig	1.49612
MTID3	NADH	nucleosides,nucleotides, and analogues	C00004	NADH_pos	nucleosides，nucleotides, and analogues	HMDB0001487	56155.9	68558.9	19691.9	37922.4	47404	35735	121795	80955.4	102101	180867	96276.2	97725.5	0.39055	0.00160659	1.59756	-1.35642	2.79409	Sig	1.54838
MTID995	SM 34:0;3	Sphingolipids		SM 34:0;3_pos	Sphingomyelins	HMDB0062665	292206	428327	308078	368342	335848	335876	254545	271455	228857	246353	237693	233844	1.4046	0.000763043	1.59386	0.490159	3.11745	Sig	1.63214
MTID825	Methylsuccinic Acid	Organic acids and derivatives	C08645	Methylsuccinic Acid_neg	Organic acids and derivatives	HMDB0001844	3.9662e+06	4.38487e+06	3.99336e+06	3.04867e+06	5.48717e+06	4.70875e+06	2.07682e+06	3.36262e+06	2.61552e+06	2.91653e+06	2.39104e+06	2.58568e+06	1.6045	0.00174129	1.59365	0.682124	2.75913	Sig	1.55925
MTID1006	SM 38:0;2	Sphingolipids		SM 38:0;2_pos	Sphingomyelins	NA	6.263e+06	6.69216e+06	5.31256e+06	5.30088e+06	4.33585e+06	3.82147e+06	7.50904e+06	7.66459e+06	1.07428e+07	1.26519e+07	1.22542e+07	9.44938e+06	0.52638	0.000827509	1.59146	-0.925823	3.08223	Sig	1.60257
MTID427	Suberic Acid	Organic acids and derivatives	C08278	Suberic Acid_neg	Organic acids and derivatives	HMDB0000893	4.92106e+07	4.6273e+07	4.47447e+07	3.78471e+07	4.30339e+07	5.71425e+07	2.33769e+07	3.78038e+07	3.20554e+07	3.20882e+07	3.21657e+07	4.06626e+07	1.4042	0.00400653	1.58432	0.489748	2.39723	Sig	1.46516
MTID63	Fumarate	Organic acids and derivatives	C00122	Fumarate_neg	Dicarboxylic acids and derivatives	HMDB0000134	5.22144e+06	6.67237e+06	7.2273e+06	5.10888e+06	5.11699e+06	6.60443e+06	2.52649e+06	4.89579e+06	4.37667e+06	4.3445e+06	4.20305e+06	4.33295e+06	1.4567	0.00423671	1.58432	0.542704	2.37297	Sig	1.46269
MTID840	N-Acetyl-L-tyrosine	Amino acids, peptides, and analogues	C01657	N-Acetyl-L-tyrosine_pos	Amino acids, peptides, and analogues	HMDB0000866	127626	96266.4	96990.7	80223.9	126900	99185.9	125440	297555	264731	261089	213687	220250	0.45358	0.000622418	1.58406	-1.14057	3.20592	Sig	1.6165
MTID325	5-Methylcytosine	nucleosides,nucleotides, and analogues	C02376	5-Methylcytosine_pos	Hydroxypyrimidines	HMDB0002894	455794	468236	527325	247597	214410	568894	37185.4	312858	234119	96983.6	56888.4	61250.6	3.1056	0.00415435	1.5836	1.63487	2.3815	Sig	1.46504
MTID560	5-hydroxyeicosatatraeniocacid	Arachidonic acid metabolites		5-HETE_neg	Arachidonic acid metabolites	HMDB11134	240816	523161	717240	161471	287442	372271	31322.2	89091.3	39675	29235.3	32713	63337.9	8.068	0.0025513	1.58331	3.01221	2.59324	Sig	1.52921
MTID74	L-Malate	Organic acids and derivatives	C00149	L-Malate_neg	Organic acids and derivatives	HMDB0000156	8.96883e+07	119175835	1.12111e+08	9.56117e+07	9.21632e+07	1.16838e+08	5.73913e+07	8.78635e+07	7.99344e+07	8.23322e+07	7.72441e+07	8.31107e+07	1.3371	0.00357386	1.5826	0.419107	2.44686	Sig	1.47562
MTID810	LPE(22:4)	Phosphatidylacids		LPE(22:4)_neg	Lysophosphatidylethanolamines	HMDB0011493	694708	1.08076e+06	1.19112e+06	1.08578e+06	1.36489e+06	990578	462688	747756	625442	632926	659097	675695	1.6847	0.00136549	1.57703	0.752492	2.86471	Sig	1.57969
MTID719	FA(16:2)	Fatty acids		FA(16:2)_neg	Fatty acids	NA	2.30725e+07	1.78687e+07	1.6788e+07	1.91124e+07	1.92027e+07	2.13975e+07	2.40231e+07	3.5865e+07	3.23068e+07	2.56596e+07	2.68467e+07	3.0426e+07	0.67061	0.000878011	1.57531	-0.576454	3.0565	Sig	1.59318
MTID348	L-Abrine	Amino acids, peptides, and analogues	C02983	L-Abrine_pos	Amino acids, peptides, and analogues	NA	2.87761e+06	2.99241e+06	4.30987e+06	3.59701e+06	2.34108e+06	4.49313e+06	1.3514e+06	2.82652e+06	1.84232e+06	2.029e+06	1.87734e+06	1.69204e+06	1.774	0.0038761	1.57058	0.827006	2.41161	Sig	1.47294
MTID760	Guanosine 5'-diphospho-beta-L-fucose	Sugar and derivatives		Guanosine 5'-diphospho-beta-L-fucose_neg	Purine nucleotide sugars	NA	159387	149644	191395	153822	182347	151035	150339	43849.4	98836.5	86998.6	81431.5	82824.3	1.8146	0.000903024	1.56899	0.859652	3.0443	Sig	1.59146
MTID41	Phosphoenolpyruvate	Organic acids and derivatives	C00074	Phosphoenolpyruvate _neg	Organic acids and derivatives	HMDB0000263	1.11637e+06	959779	776027	639621	829633	966032	565149	746447	465618	525480	233162	295110	1.8677	0.00256245	1.56317	0.901263	2.59134	Sig	1.51731
MTID811	LPE(22:5)	Phosphatidylacids		LPE(22:5)_neg	Lysophosphatidylethanolamines	HMDB0011494	794153	754468	879049	924260	920582	1.00364e+06	305546	553323	691825	629172	636143	769060	1.4717	0.00382297	1.55913	0.557484	2.4176	Sig	1.49617
MTID788	Lithocholenic acid sulfate	Bile acids		Lithocholenic acid sulfate_neg	Bile acids	NA	31326.9	13227.4	13226.4	26451.6	7656.08	17402.5	36890.5	75170.2	35500.8	50813.9	46634.8	70999.8	0.34585	0.00130581	1.55896	-1.53178	2.88412	Sig	1.5672
MTID660	DEOXYCARNITINE	Amines,choline, and organonitrogen compounds	C01181	DEOXYCARNITINE_pos	Straight chain fatty acids	HMDB0001161	1.62719e+07	1.54245e+07	1.20937e+07	1.11081e+07	1.37976e+07	1.61483e+07	7.63467e+06	9.50051e+06	1.22019e+07	1.04583e+07	8.76623e+06	1.14137e+07	1.4147	0.00427737	1.55621	0.500496	2.36882	Sig	1.48073
MTID148	D-Glucosamine 6-phosphate	Sugar and derivatives	C00352	Glucosamine 6-phosphate_neg	Sugar and derivatives	HMDB0001254	279093	358790	336859	417608	456575	317374	473993	434313	606220	703642	511560	605532	0.64951	0.00259314	1.55596	-0.622576	2.58617	Sig	1.50623
MTID843	N-alpha-Acetylarginine	Amines,choline, and organonitrogen compounds		N-alpha-Acetylarginine_pos	Amines and derivatives	HMDB0004620	468970	448897	505749	368305	275670	474017	151685	304110	267302	316147	277865	332557	1.5407	0.00701167	1.54985	0.623586	2.15418	Sig	1.40796
MTID131	CDP-choline	Sugar and derivatives	C00307	CDP-choline_neg	Sugar and derivatives	HMDB0001413	86299.2	70985.8	81425	75857.1	64024	64720.6	66816.4	21575.6	33406.3	41760.8	38975.7	50805.6	1.7499	0.00146987	1.54791	0.807272	2.83272	Sig	1.55519
MTID1024	SM 42:3;3	Sphingolipids		SM 42:3;3_pos	Sphingomyelins	NA	177271	269073	259866	245975	328200	334622	166682	135958	155962	122899	185723	188964	1.689	0.00178372	1.54094	0.756169	2.74867	Sig	1.54154
MTID335	Chenodeoxycholic acid	Bile acids	C02528	Chenodeoxycholic acid_neg	Bile acids	HMDB0000518	13903	13895	11831.3	12527.1	7655.83	5569.89	22902.3	17401.8	20878.8	14616	17932.2	15313.6	0.59959	0.00364423	1.54079	-0.737952	2.43839	Sig	1.48608
MTID583	Arachidonyl carnitine	Acyl carnitines		Arachidonyl carnitine_pos	Acyl carnitines	HMDB0006455	9.44398e+06	8.01639e+06	9.21485e+06	1.13331e+07	1.17194e+07	7.43693e+06	1.38505e+07	9.69862e+06	1.60883e+07	1.48636e+07	1.51462e+07	1.33934e+07	0.68839	0.0038741	1.53865	-0.538702	2.41183	Sig	1.46829
MTID503	Phenylalanylisoleucine	Amino acids, peptides, and analogues		Phenylalanylisoleucine_pos	Dipeptides	HMDB0028998	5.29832e+06	5.90101e+06	7.6729e+06	7.12035e+06	3.53161e+06	7.03637e+06	1.88193e+06	5.40106e+06	2.88442e+06	3.88928e+06	2.64882e+06	1.60266e+06	1.997	0.00493513	1.53504	0.997834	2.3067	Sig	1.44265
MTID147	O-Phosphoethanolamine	Amines,choline, and organonitrogen compounds	C00346	O-Phosphoethanolamine_pos	Amines and derivatives	HMDB0000224	1.09037e+06	1.32811e+06	1.68042e+06	1.51517e+06	1.28728e+06	1.18809e+06	1.04516e+06	1.12535e+06	790588	890148	748291	735148	1.5164	0.00199236	1.53443	0.60065	2.70063	Sig	1.52899
MTID270	Hydroxyproline	Amino acids, peptides, and analogues	C01157	Hydroxyproline_pos	Amino acids, peptides, and analogues	HMDB0000725	1.73651e+06	1.8284e+06	2.52691e+06	1.95607e+06	2.0764e+06	2.63425e+06	1.93313e+06	1.11004e+06	1.14289e+06	1.33212e+06	1.21434e+06	970030	1.6564	0.00214832	1.52996	0.728051	2.6679	Sig	1.53181
MTID127	Uridine	nucleosides,nucleotides, and analogues	C00299	Uridine_neg	nucleosides，nucleotides, and analogues	HMDB0000296	2.92209e+07	2.98283e+07	2.197e+07	2.98442e+07	2.54664e+07	2.71946e+07	3.00708e+07	3.83325e+07	4.36067e+07	4.50236e+07	3.65948e+07	3.54134e+07	0.71395	0.00176251	1.52945	-0.486105	2.75387	Sig	1.54175
MTID320	2-Methylcitrate	Organic acids and derivatives	C02225	2-Methylcitric acid_neg	Organic acids and derivatives	HMDB0000379	746184	444840	1.36078e+06	440590	529099	887283	256143	250118	187933	202197	229004	229707	3.2535	0.00565718	1.52494	1.70199	2.2474	Sig	1.46724
MTID281	p-Cresol	Flavonoids, benzene and substituted derivatives	C01468	p-Cresol_neg	Phenols and derivatives	HMDB0001858	180260	201838	223418	56376.5	81432.1	300674	27139.2	55674.6	38971	65420.4	40365.1	48718.5	3.7787	0.0068326	1.52282	1.91789	2.16541	Sig	1.43418
MTID111	Riboflavin	Indoles and heterocyclic compounds	C00255	Vitamin-B2(Riboflavin)_pos	Pteridines and derivatives	HMDB0000244	8.52983e+06	7.28953e+06	4.91228e+06	5.74347e+06	5.847e+06	6.0519e+06	6.78718e+06	1.19155e+07	1.08597e+07	1.07598e+07	1.16252e+07	1.2921e+07	0.59157	0.00144614	1.52063	-0.757379	2.83979	Sig	1.55527
MTID287	n-Caproic acid	Fatty acids	C01585	FA(6:0)_neg	Medium-chain fatty acids	HMDB0000535	98474.9	187905	157630	84205.9	165286	150325	50105.4	118312	67504.6	40372.7	50107.1	66115.9	2.1498	0.00379875	1.51846	1.1042	2.42036	Sig	1.46967
MTID244	4-Pyridoxic acid	Indoles and heterocyclic compounds	C00847	4-Pyridoxic acid_pos	Pyridines and derivatives	HMDB0000017	3.9012e+06	3.98968e+06	6.32579e+06	1.89759e+06	1.49296e+06	3.96506e+06	883253	1.32382e+06	1.23778e+06	1.28477e+06	976673	1.40252e+06	3.0346	0.00713124	1.5181	1.60151	2.14684	Sig	1.44393
MTID776	Isobutyrylglycine	Amino acids, peptides, and analogues		Isobutyrylglycine_pos	Amino acids, peptides, and analogues	HMDB0000730	4.53178e+06	4.45778e+06	5.61707e+06	2.59272e+06	3.27031e+06	5.45328e+06	2.06473e+06	1.90511e+06	2.65557e+06	2.74817e+06	2.75557e+06	3.23969e+06	1.6867	0.00752591	1.51702	0.754203	2.12344	Sig	1.42881
MTID665	DG(14:0/18:3)	Acyl glycerol		DG(14:0/18:3)_pos	Diacylglycerols	HMDB0007017	2918.52	3646.96	4376.99	10212.2	1459.78	6563.61	18231.3	13128.1	13857.2	19693.1	5834.97	10940.6	0.3572	0.00464883	1.51646	-1.4852	2.33266	Sig	1.45781
MTID726	FA(20:2)	Fatty acids		FA(20:2)_neg	Fatty acids	NA	7.17295e+06	9.1155e+06	1.1117e+07	1.13881e+07	1.10222e+07	1.11147e+07	5.20567e+06	7.12067e+06	7.79805e+06	6.53482e+06	6.26639e+06	8.68688e+06	1.4642	0.00348678	1.51602	0.550113	2.45758	Sig	1.49127
MTID295	Kynurenic acid	Amino acids, peptides, and analogues	C01717	Kynurenic acid_pos	Quinolines and derivatives	HMDB0000715	2.5879e+07	1.59914e+07	2.6803e+07	1.3765e+07	1.18127e+07	2.86339e+07	6.93797e+06	1.06869e+07	1.17461e+07	1.25357e+07	5.93863e+06	1.15547e+07	2.0688	0.00843464	1.51547	1.04879	2.07393	Sig	1.39544
MTID739	GALA	AGEs		GALA_pos	AGEs	NA	2.02545e+06	2.56956e+06	2.87614e+06	2.43684e+06	3.22836e+06	2.61955e+06	1.23334e+06	1.88687e+06	2.19247e+06	2.07577e+06	1.41639e+06	1.91384e+06	1.4699	0.00409463	1.51208	0.555718	2.38779	Sig	1.48605
MTID975	PS(18:0/18:2)	Phosphatidylacids		PS(18:0/18:2)_neg	Phosphatidylserines	HMDB0012380	44279.9	66189	66657.4	77389.9	48166.1	101982	20836.6	19262.5	24980.1	42444.6	45489	38233.8	2.1159	0.00455337	1.51147	1.08127	2.34167	Sig	1.451
MTID137	L-Kynurenine	Amino acids, peptides, and analogues	C00328	L-Kynurenine_pos	Organooxygen compounds	HMDB0000684	1.07073e+06	1.01893e+06	2.93016e+06	1.25079e+06	2.00425e+06	1.20412e+06	379259	239960	233401	762910	358117	458771	3.8969	0.00408674	1.506	1.96233	2.38862	Sig	1.46478
MTID573	9(11), (5p)-Cholenic Acid-3a-ol-12-one sulfate	Bile acids		9(11), (5p)-Cholenic Acid-3a-ol-12-one sulfate_neg	Bile acids	NA	93264.9	54988.9	53592.4	64036.1	50113.1	26449	73079.9	166338	162164	207401	112049	217496	0.36487	0.00219354	1.49836	-1.45455	2.65885	Sig	1.52041
MTID1062	Tiglylglycine	Amino acids, peptides, and analogues		Tiglylglycine_neg	Amino acids, peptides, and analogues	HMDB0000959	356356	97441.3	210190	128403	78292.2	342770	19487.8	35497.2	24357.9	45241.8	36182.8	60542.9	5.483	0.0083513	1.49659	2.45497	2.07825	Sig	1.38398
MTID27	Oxaloacetic acid	Organic acids and derivatives	C00036	Oxaloacetic acid_neg	Organic acids and derivatives	HMDB0000223	4.63688e+06	5.16697e+06	4.53734e+06	3.80854e+06	7.56101e+06	6.81129e+06	2.59241e+06	3.91767e+06	3.19263e+06	3.36431e+06	2.86312e+06	2.74804e+06	1.7412	0.00420612	1.49397	0.800082	2.37612	Sig	1.48189
MTID420	1,5-anhydroglucitol	Sugar and derivatives	C07326	1,5-anhydroglucitol_pos	Sugar and derivatives	HMDB0002712	964543	864990	1.44446e+06	819402	757035	871585	529493	535323	575439	581281	730065	637446	1.5943	0.00754268	1.4935	0.672923	2.12247	Sig	1.4247
MTID480	Indole-3-carboxylic acid	Organic acids and derivatives	C19837	Indole-3-carboxylic acid_neg	Organic acids and derivatives	HMDB0003320	1672505	1.69199e+06	2.01907e+06	1.62586e+06	1.55695e+06	1.52003e+06	1.29316e+06	1.43589e+06	1.43237e+06	1.4108e+06	1.53084e+06	1.40209e+06	1.1859	0.00762588	1.49102	0.245982	2.11771	Sig	1.40164
MTID786	Lipoxin?A4	Arachidonic acid metabolites		LXA4_neg	Arachidonic acid metabolites	HMDB04385	9047.86	14615.1	22969.9	5569.7	11136.9	12529.2	696.49	9047.56	1393.22	3481.28	1393.22	4873.54	3.6326	0.00742854	1.48927	1.861	2.1291	Sig	1.41903
MTID852	Normetanephrine	Amines,choline, and organonitrogen compounds	C05589	Normetanephrine (NMN)_pos	Amines and derivatives	HMDB0000819	16777	7293.64	3646.96	13126.4	24065.7	13124.8	35011.1	12397.2	31362.9	26252.3	42305.6	38653.8	0.41958	0.00649724	1.48926	-1.25298	2.18727	Sig	1.41258
MTID303	Pyroglutamic acid	Amino acids, peptides, and analogues	C01879	Pyroglutamic acid_neg	Amino acids, peptides, and analogues	HMDB0000267	2.40508e+06	2.2428e+06	1.48248e+06	2.92511e+06	3.25354e+06	2.14573e+06	2.78184e+06	3.62284e+06	3.72803e+06	3.54677e+06	3.48884e+06	3.40746e+06	0.70251	0.00540253	1.48888	-0.509409	2.2674	Sig	1.48085
MTID354	S-D-Lactoylglutathione	Amino acids, peptides, and analogues	C03451	S-Lactoylglutathione_pos	Amino acids, peptides, and analogues	HMDB0001066	71479.8	64913	40843.4	64910.9	41574	83507	21152.2	37927.1	43029.2	28444.4	47405.5	28444.6	1.7792	0.00749895	1.48316	0.831229	2.125	Sig	1.41925
MTID22	UDPglucose	nucleosides,nucleotides, and analogues	C00029	UDPglucose_neg	nucleosides，nucleotides, and analogues	HMDB0000286	7.06671e+07	5.66025e+07	5.95953e+07	6.40837e+07	5.51822e+07	5.71023e+07	5.17896e+07	1.86849e+07	4.54681e+07	4.37285e+07	4.61086e+07	3.27235e+07	1.523	0.00350067	1.48298	0.606916	2.45585	Sig	1.49055
MTID246	Nicotinic acid adenine dinucleotide	nucleosides,nucleotides, and analogues	C00857	Nicotinic acid adenine dinucleotide (NAAD)_pos	nucleosides，nucleotides, and analogues	HMDB0001179	615941	423017	216614	268401	355172	414976	496851	567408	975839	1.02763e+06	879557	1.01815e+06	0.46202	0.00262682	1.47823	-1.11397	2.58057	Sig	1.50484
MTID390	Homovanillic acid	Flavonoids, benzene and substituted derivatives	C05582	Homovanillic acid (HVA)_neg	Phenols and derivatives	HMDB0000118	3.33709e+06	3.09329e+06	4.55442e+06	1.98776e+06	3.61335e+06	4.52604e+06	1.5673e+06	2.80864e+06	2.20859e+06	1.93891e+06	2.37474e+06	2.04078e+06	1.6317	0.00997918	1.47814	0.706376	2.00091	Sig	1.38265
MTID232	Serotonin	Indoles and heterocyclic compounds	C00780	Serotonin_pos	Indoles and derivatives	HMDB0000259	1.93942e+06	1.80378e+06	2.31328e+06	2.50798e+06	2.46487e+06	1.34057e+06	1.11304e+06	1.05836e+06	1.40483e+06	1.52844e+06	1.38145e+06	556144	1.7565	0.0035474	1.47763	0.812704	2.45009	Sig	1.53066
MTID846	N-Fructosyl phenylalanine	Sugar and derivatives		N-Fructosyl phenylalanine_pos	N-Fructosyl amino acids	NA	541161	432460	218791	643982	513428	361009	600215	1.40101e+06	1.36747e+06	1.58988e+06	829966	870045	0.40712	0.00335895	1.47597	-1.29647	2.4738	Sig	1.48788
MTID540	3alpha,12alpha, 23-Nordeoxycholic Acid sulfate	Bile acids		3a,12a, 23-Nordeoxycholic Acid sulfate_neg	Bile acids	NA	30613.3	32376.9	11132.8	22968.1	13222.5	15316.8	4871.76	7141.94	9604.73	7623.05	8986.94	6962.99	2.78	0.00534021	1.47585	1.47508	2.27244	Sig	1.50211
MTID2	NAD	nucleosides,nucleotides, and analogues	C00003	NAD_pos	nucleosides，nucleotides, and analogues	HMDB0000902	1.19198e+07	7.13476e+06	3.06347e+06	4.63767e+06	6.58894e+06	1.00993e+07	1.21454e+07	9.80893e+06	1.59915e+07	1.71599e+07	1.42838e+07	2.01847e+07	0.485	0.00348818	1.47154	-1.04394	2.4574	Sig	1.48027
MTID79	Mannose	Sugar and derivatives	C00936	Mannose_neg	Sugar and derivatives	HMDB0000169	1.39259e+06	1.12218e+06	1.39364e+06	923492	887418	1.54299e+06	509622	685852	924614	695144	850075	1.07593e+06	1.5317	0.0124981	1.47153	0.615134	1.90316	Sig	1.34083
MTID1023	SM 42:3;2	Sphingolipids		SM 42:3;2_pos	Sphingomyelins	NA	438332	370851	350698	298307	244894	291729	2.75539e+06	2.16896e+06	1.59476e+06	983411	774927	600227	0.2247	0.00820257	1.46941	-2.15393	2.08605	Sig	1.41066
MTID541	3alpha-Hydroxy-12 Ketolithocholic Acid sulfate	Bile acids		3a-Hydroxy-12 Ketolithocholic Acid sulfate_neg	Bile acids	NA	405761	458661	141286	477449	231769	87002.8	1.2041e+06	3.06452e+06	1.3687e+06	1.23018e+06	721397	1.53537e+06	0.19749	0.00454105	1.46901	-2.34015	2.34284	Sig	1.45248
MTID1059	Threonylleucine	Amino acids, peptides, and analogues		Threonylleucine_pos	Dipeptides	HMDB0259044	602439	695795	905105	897093	503248	891247	153907	688497	415727	534625	237397	425958	1.8301	0.00962256	1.46417	0.871922	2.01671	Sig	1.36738
MTID380	Nicotinuric acid	Amino acids, peptides, and analogues	C05380	Nicotinuric acid_pos	Amino acids, peptides, and analogues	HMDB0003269	1.8095e+06	2.96551e+06	2.59135e+06	1.27198e+06	1.66074e+06	4.84921e+06	429963	840214	772359	763619	1.03056e+06	967119	3.1534	0.00932281	1.46199	1.65691	2.03045	Sig	1.38409
MTID1030	SM 44:3;3	Sphingolipids		SM 44:3;3_pos	Sphingomyelins	NA	60546.1	153166	672592	568634	429589	338978	19697.1	19694.3	20424.5	15321.6	29908.7	25530.8	17.028	0.00468387	1.46128	4.08984	2.3294	Sig	1.44864
MTID1033	Targinine	Amino acids, peptides, and analogues	C03884	Targinine_pos	Arginine and derivatives	HMDB0029416	590030	646923	525865	530969	437619	800127	346466	588588	282994	339152	291741	326752	1.6232	0.00834237	1.45855	0.698841	2.07871	Sig	1.38334
MTID253	Dihydrothymine	nucleosides,nucleotides, and analogues	C00906	Dihydrothymine_pos	Pyrimidines and pyrimidine derivatives	HMDB0000079	444880	530919	503211	183777	358084	885722	123243	209310	141116	181218	148776	259251	2.7346	0.0102164	1.45745	1.45133	1.9907	Sig	1.37358
MTID496	Aminohippuric acid	Flavonoids, benzene and substituted derivatives	D06890	Aminohippuric acid_pos	Benzene and substituted derivatives	HMDB0001867	4.46275e+06	9.7857e+06	8.59346e+06	2.05899e+06	2.50827e+06	6.27614e+06	577655	2.12244e+06	1.61406e+06	1.52365e+06	840932	1.84456e+06	3.9522	0.00977908	1.45708	1.98266	2.0097	Sig	1.38696
MTID208	2-Deoxy-D-glucose	Sugar and derivatives	C00586	2-Deoxy-D-glucose_pos	Sugar and derivatives	HMDB0062477	15316.5	13856.5	18595.1	12399.6	10209.7	16044.7	4376.71	8751.83	7294.3	14584.3	9480.82	9480.82	1.6013	0.0138637	1.45391	0.679244	1.85812	Sig	1.32399
MTID12	Flavin adenine dinucleotide	nucleosides,nucleotides, and analogues	C00016	Flavin adenine dinucleotide (FAD)_pos	nucleosides，nucleotides, and analogues	HMDB0001248	2.0135e+07	1.82474e+07	1.18944e+07	1.64244e+07	1.8691e+07	1.47741e+07	1.81823e+07	2.15077e+07	2.48388e+07	2.44223e+07	2.23778e+07	2.26706e+07	0.74751	0.00486805	1.45329	-0.419835	2.31264	Sig	1.46849
MTID455	1-Methylxanthine	nucleosides,nucleotides, and analogues	C16358	1-Methylxanthine_pos	Purines and purine derivatives	HMDB0010738	171413	102835	123992	88245.2	99190.1	162998	67102.6	88986	80232.9	78041.1	61996.8	95542	1.5865	0.0124876	1.45223	0.665848	1.90352	Sig	1.33222
MTID352	L-Argininosuccinic acid	Amino acids, peptides, and analogues	C03406	Argininosuccinic acid_pos	Amino acids, peptides, and analogues	HMDB0000052	1.11033e+06	1.74555e+06	1.80496e+06	1.32221e+06	1.2967e+06	1.82795e+06	692828	1.2493e+06	1.12601e+06	1.21062e+06	842321	1.09393e+06	1.4654	0.0112842	1.44717	0.551295	1.94753	Sig	1.35131
MTID712	Epinephrine (E)	Amines,choline, and organonitrogen compounds		Epinephrine (E)_pos	Amines and derivatives	HMDB00068	3.94428e+06	4.37376e+06	6.62045e+06	2.12538e+06	1.38863e+06	3.82359e+06	931752	1.56706e+06	1.52663e+06	1.58635e+06	1.22392e+06	1.67892e+06	2.6162	0.0128568	1.44694	1.38747	1.89087	Sig	1.37591
MTID283	Fructose	Sugar and derivatives	C02336	Fructose_neg	Sugar and derivatives	HMDB0000660	7.9648e+07	4.93887e+07	7.36112e+07	6.27386e+07	4.27376e+07	6.26676e+07	1.54537e+07	5.31349e+07	2.22129e+07	3.58613e+07	3.31732e+07	5.45781e+07	1.7293	0.012915	1.44691	0.790188	1.8889	Sig	1.32893
MTID374	N-Acetylhistamine	Amines,choline, and organonitrogen compounds	C05135	N-Acetylhistamine_pos	N-acetyl-2-arylethylamines	HMDB0013253	1.07428e+06	1.77613e+06	2.51878e+06	752741	676860	1.34571e+06	315088	337713	525892	654267	309971	576581	2.9948	0.011192	1.44338	1.58246	1.95109	Sig	1.38997
MTID836	N6-threonyl	AGEs		N6-threonyl_pos	AGEs	NA	1.15312e+06	1.53095e+06	2.03422e+06	683419	626540	1.40697e+06	294667	718441	606480	751282	310712	575476	2.2828	0.0136725	1.44179	1.1908	1.86415	Sig	1.35988
MTID1016	SM 40:2;3	Sphingolipids		SM 40:2;3_pos	Sphingomyelins	NA	524614	593622	614707	550241	616173	710966	378920	337896	403155	504615	537088	559034	1.327	0.00900387	1.43582	0.408168	2.04557	Sig	1.37404
MTID168	L-Pipecolic acid	Amino acids, peptides, and analogues	C00408	L-Pipecolic acid_pos	Amino acids, peptides, and analogues	HMDB0000716	2.08333e+06	2.22733e+06	2.17186e+06	2.16974e+06	2.41951e+06	2.32248e+06	902545	1.06626e+06	2.05704e+06	789859	1.54102e+06	2.17957e+06	1.5691	0.00869964	1.43247	0.649937	2.0605	Sig	1.40422
MTID426	Sebacic acid	Fatty acids	C08277	Sebacic acid_neg	Sebacic acid	HMDB0000792	2.99107e+07	1.93798e+07	2.28362e+07	1.6215e+07	2.29392e+07	4.59661e+07	8.67587e+06	1.45697e+07	1.41224e+07	9.47225e+06	1.58692e+07	1.22633e+07	2.0974	0.0126947	1.43245	1.0686	1.89638	Sig	1.33077
MTID31	Glyoxylic acid	Organic acids and derivatives	C00048	Glyoxylic acid_neg	Organic acids and derivatives	HMDB0000119	21579.7	32017.9	40375.8	22274.3	28539	29931	12530.8	21576.3	19488.9	24364	20880.7	14616.8	1.5399	0.0126165	1.42787	0.622837	1.89906	Sig	1.34507
MTID1028	SM 44:1;3	Sphingolipids		SM 44:1;3_pos	Sphingomyelins	NA	129082	164288	394578	378207	321118	356963	125453	115240	138580	128354	142958	131293	2.2308	0.00665155	1.42724	1.15756	2.17708	Sig	1.41009
MTID175	N-Carbamoyl-L-aspartate	Organic acids and derivatives	C00438	N-Carbamoyl-L-aspartic acid_neg	Organic acids and derivatives	HMDB0000828	221333	211578	206718	153129	148951	227598	162869	174004	82820.5	90486.7	119020	137815	1.5245	0.00915973	1.42723	0.608336	2.03812	Sig	1.38424
MTID759	GOLA	AGEs		GOLA_pos	AGEs	NA	1.55311e+06	1.74198e+06	1.51483e+06	1.62277e+06	1.27229e+06	1.77662e+06	854048	1.60231e+06	1.34709e+06	1.09764e+06	1.22312e+06	1.01521e+06	1.3281	0.0137613	1.4262	0.409364	1.86134	Sig	1.32857
MTID337	3-Ureidopropanoate	Organic acids and derivatives	C02642	Ureidopropionic acid_pos	Organic acids and derivatives	HMDB0000026	1.84156e+07	1.53489e+07	1.53486e+07	1.74933e+07	1.43991e+07	1.37981e+07	2.35753e+07	2.14891e+07	1.85279e+07	1.86238e+07	3.00687e+07	2.01369e+07	0.71592	0.00854552	1.42595	-0.48213	2.06826	Sig	1.39739
MTID72	GMP	nucleosides,nucleotides, and analogues	C00144	GMP_pos	nucleosides，nucleotides, and analogues	HMDB0001397	3.64166e+06	2.55029e+06	2.72545e+06	3.10493e+06	2.55187e+06	2.48833e+06	2.40568e+06	503965	1.3478e+06	1.05899e+06	2.53508e+06	1.40504e+06	1.8433	0.00560922	1.42343	0.882291	2.2511	Sig	1.43859
MTID70	Myo-Inositol	Sugar and derivatives	C00137	Myoinositol_neg	Sugar and derivatives	HMDB0000211	1.50474e+06	1.20473e+06	1.63628e+06	953156	1.02135e+06	1.73997e+06	485819	799704	1.06416e+06	808731	997361	1.13481e+06	1.5235	0.0192647	1.42225	0.60739	1.71524	Sig	1.28682
MTID311	Pseudouridine	nucleosides,nucleotides, and analogues	C02067	Pseudouridine_pos	nucleosides，nucleotides, and analogues	HMDB0000767	7.37368e+07	6.41738e+07	5.68856e+07	6.9141e+07	7.77141e+07	7.17539e+07	6.77247e+07	9.55455e+07	1.03914e+08	1.18865e+08	9.43004e+07	9.42214e+07	0.7195	0.00481898	1.42204	-0.474933	2.31705	Sig	1.44997
MTID993	SM 32:2;3	Sphingolipids		SM 32:2;3_pos	Sphingomyelins	NA	189635	237032	749163	1.10636e+06	788102	436266	52517.2	102858	56898.8	59080.4	44487.2	60532.3	9.3167	0.00511889	1.4197	3.21982	2.29082	Sig	1.47705
MTID828	N2,N2-Dimethylguanosine	nucleosides,nucleotides, and analogues		N2,N2-Dimethylguanosine_pos	nucleosides，nucleotides, and analogues	HMDB0004824	3.78158e+06	2.70832e+06	4.82092e+06	1.70594e+06	1.50893e+06	2.31632e+06	914530	1.18579e+06	1.51905e+06	1.52638e+06	1.43153e+06	1.11508e+06	2.1894	0.0166414	1.41497	1.13054	1.77881	Sig	1.31932
MTID722	FA(18:2)	Fatty acids		FA(18:2)_neg	Fatty acids	NA	6.22785e+07	6.3932e+07	6.57388e+07	7.38858e+07	6.95737e+07	7.09465e+07	7.05305e+07	8.57722e+07	7.93515e+07	7.35557e+07	7.54971e+07	7.83086e+07	0.87763	0.00748388	1.41241	-0.188315	2.12587	Sig	1.39625
MTID847	N-Fructosyl tyrosine	Sugar and derivatives		N-Fructosyl tyrosine_pos	N-Fructosyl amino acids	NA	260971	188402	96246.3	335385	261405	169531	326888	1.08491e+06	894039	1.13643e+06	480772	461579	0.29921	0.00593713	1.40976	-1.74077	2.22642	Sig	1.42523
MTID309	Indolelactate	Indoles and heterocyclic compounds	C02043	Indolelactic acid_neg	Indolyl carboxylic acids and derivatives	HMDB0000671	519979	712079	599990	390837	565900	708572	144437	332719	496978	513691	200473	413815	1.6637	0.0155077	1.40796	0.734395	1.80945	Sig	1.30559
MTID171	Mevalonic acid	Steroids, hormones	C00418	Mevalonic acid_neg	Steroids, hormones	HMDB0000227	816407	684156	880776	305189	530360	902661	633682	357056	212263	117616	162845	327806	2.2744	0.010257	1.40417	1.18549	1.98898	Sig	1.38932
MTID709	Docosatetraenoic acid	Fatty acids		FA(22:4)_neg	Very long-chain fatty acids	NA	1.50928e+07	2.00865e+07	2.51772e+07	2.28706e+07	2.59331e+07	2.21366e+07	1.17496e+07	1.76332e+07	1.82222e+07	1.52676e+07	1.51181e+07	1.7521e+07	1.3747	0.0101641	1.39655	0.459117	1.99293	Sig	1.37132
MTID414	4-Hydroxyquinoline	Indoles and heterocyclic compounds	C06343	4-Hydroxyquinoline_neg	Hydroquinolones	NA	70989.6	58448.6	58455.9	64731.1	41062.6	102317	171223	115576	99666.8	92552.1	100817	210190	0.50126	0.0115027	1.39564	-0.996369	1.9392	Sig	1.38865
MTID138	D-Glucosamine	Sugar and derivatives	C00329	Glucosamine_pos	Sugar and derivatives	HMDB0001514	2.22011e+06	1.88129e+06	1.15596e+06	984210	797508	1.29669e+06	264000	646524	569596	537489	242862	1.29013e+06	2.3477	0.0152157	1.39542	1.23125	1.81771	Sig	1.31854
MTID835	N6-oxalyl	AGEs		N6-oxalyl_pos	AGEs	NA	1.02564e+06	1.25133e+06	1.19318e+06	1.024e+06	1.19716e+06	1.59354e+06	707424	1.08014e+06	885481	988789	757034	1.03811e+06	1.335	0.0162245	1.3863	0.41684	1.78983	Sig	1.29601
MTID191	ADP-glucose	Sugar and derivatives	C00498	ADPglucose_neg	ADPglucose	HMDB0006557	19490	20882.9	13919.9	18098.6	18793.2	10440.4	4873.61	9049.59	6960.28	3480.28	17401.4	10441.4	1.9466	0.00991459	1.38426	0.960956	2.00373	Sig	1.42285
MTID1001	SM 36:0;2	Sphingolipids		SM 36:0;2_pos	Sphingomyelins	NA	333362	334135	326753	323409	306228	455567	523743	440929	431329	399659	436159	387711	0.79383	0.0122908	1.38079	-0.333098	1.91042	Sig	1.41821
MTID1025	SM 42:4;4	Sphingolipids		SM 42:4;4_pos	Sphingomyelins	NA	46676.1	33554.4	56165.6	37127.9	65642.1	79483.1	29905.5	8756.29	22614.2	34285.9	24795.9	41579.6	1.9677	0.0118518	1.3787	0.97651	1.92622	Sig	1.33939
MTID413	Quinolin-2,8-diol	Indoles and heterocyclic compounds	C06342	2,8-Quinolinediol_pos	Quinolones and derivatives	NA	390898	762171	794254	155347	185251	589641	90434.9	271300	175032	150238	64178.6	149138	3.1961	0.0189379	1.37826	1.67631	1.72267	Sig	1.31986
MTID118	N-Acetylneuraminic acid	Sugar and derivatives	C19910	N-Acetylneuraminic acid_neg	N-acylneuraminic acids	HMDB0000230	552632	547053	699505	643822	590919	703665	389757	616678	538023	533839	497644	439178	1.2396	0.0196856	1.37571	0.309875	1.70585	Sig	1.2677
MTID326	Arginine	Amino acids, peptides, and analogues	C00062	Arginine_pos	Amino acids, peptides, and analogues	HMDB0000517	1.6083e+07	1.99756e+07	1.70753e+07	1.70971e+07	1.40525e+07	2.10649e+07	1.16793e+07	1.74344e+07	1.37734e+07	1.45188e+07	1.31838e+07	1.18649e+07	1.2777	0.0185271	1.37141	0.353549	1.73219	Sig	1.27665
MTID13	Pyridoxal 5-phosphate	Vitamins and derivatives	C00018	Pyridoxal 5-phosphate_neg	Vitamins and derivatives	HMDB0001491	845580	754933	463778	733929	734369	644229	869753	995408	1.02232e+06	1.09156e+06	895117	714881	0.74732	0.0116723	1.36936	-0.420202	1.93284	Sig	1.36466
MTID839	N-Acetyl-L-alanine	Amino acids, peptides, and analogues		N-Acetyl-L-alanine_neg	Amino acids, peptides, and analogues	HMDB0000766	2.84173e+06	2.15846e+06	2.20767e+06	2.24983e+06	1.88867e+06	1.83416e+06	6.84844e+06	4.32889e+06	3.07328e+06	2.82028e+06	8.18133e+06	3.68273e+06	0.45552	0.0159144	1.36738	-1.13441	1.79821	Sig	1.34125
MTID805	LPE(18:3)	Phosphatidylacids		LPE(18:3)_neg	Lysophosphatidylethanolamines	HMDB0011478	1.34119e+06	1.33425e+06	908305	1.46792e+06	1.30712e+06	1.16929e+06	1.04471e+06	2.77636e+06	2.09428e+06	2.29336e+06	2.09635e+06	2.12631e+06	0.60557	0.00746469	1.36654	-0.723634	2.12699	Sig	1.40215
MTID308	Acetylcholine	Amines,choline, and organonitrogen compounds	C01996	Acetylcholine_pos	Organonitrogen compounds	HMDB0000895	2.93386e+06	2.8649e+06	2.48919e+06	2.03889e+06	1.78661e+06	2.70217e+06	983205	2.06666e+06	1.88908e+06	2.18223e+06	1.72277e+06	1.98019e+06	1.3688	0.0278534	1.36455	0.452912	1.55512	Sig	1.21404
MTID855	Orotidine monophosphate	nucleosides,nucleotides, and analogues	C01103	Orotidine monophosphate _neg	Nucleotides and derivatives	HMDB0000218	623593	492375	116294	444586	512455	348075	832782	571806	872106	766856	646860	477811	0.60874	0.017329	1.36413	-0.716102	1.76123	Sig	1.30703
MTID221	2'-Deoxycytidine diphosphate	nucleosides,nucleotides, and analogues	C00705	Deoxycytidine diphosphate _neg	Nucleotides and derivatives	HMDB0001245	201822	102166	53066.4	154194	191352	176098	196588	254049	238315	178981	252852	291957	0.62198	0.0118834	1.36386	-0.68506	1.92506	Sig	1.35094
MTID482	Oleoylethanolamide	Amines,choline, and organonitrogen compounds	C20792	N-oleoylethanolamine_pos	Amines and derivatives	HMDB0002088	3.99198e+06	6.15003e+06	4.46343e+06	4.89836e+06	5.92516e+06	3.99548e+06	4.47051e+06	7.45492e+06	7.28407e+06	8.0685e+06	7.48442e+06	9.88466e+06	0.65904	0.0106203	1.35395	-0.601562	1.97386	Sig	1.35393
MTID1011	SM 40:0;2	Sphingolipids		SM 40:0;2_pos	Sphingomyelins	NA	1.91216e+06	2.28455e+06	2.14717e+06	1.8326e+06	1.83775e+06	1.64825e+06	3.62302e+06	3.01072e+06	2.48478e+06	2.33304e+06	2.14138e+06	2.20818e+06	0.73808	0.0214838	1.35159	-0.438151	1.66789	Sig	1.29979
MTID768	Hexose Diphosphate Pool	Sugar and derivatives		Hexose Diphosphate Pool_neg	Sugar and derivatives	HMDB01058	92908.3	125967	197659	69600.6	54977.4	111353	18095.7	41759.3	32710.3	84910.6	57768.9	56374	2.2374	0.0247596	1.34897	1.16182	1.60626	Sig	1.2866
MTID341	N-Acetylputrescine	Organic acids and derivatives	C02714	N-Acetylputrescine_pos	Organic acids and derivatives	HMDB0002064	139993	191088	370133	82409.2	80956.5	114869	30632.5	36829.6	53245.9	44488.2	36825.8	43759.7	3.985	0.0211037	1.34819	1.99458	1.67564	Sig	1.30929
MTID515	11,12-DiHETrE	Arachidonic acid metabolites	C14774	11,12-DiHETrE_neg	Arachidonic acid metabolites	HMDB0002314	97746.9	47996.1	29925.2	45934.6	61822.2	70299	70291.2	185132	132885	114084	86999.3	161452	0.4711	0.00851898	1.34818	-1.08589	2.06961	Sig	1.38109
MTID393	Phenylacetylglycine	Amino acids, peptides, and analogues	C05598	Phenylacetylglycine_pos	Amino acids, peptides, and analogues	HMDB0000821	180133	126174	218060	63083.1	45218.3	86556.9	43756.4	66365.9	47408.4	39381.3	37923.1	34643.4	2.669	0.0240138	1.34784	1.4163	1.61954	Sig	1.26639
MTID401	Thromboxane B2	Arachidonic acid metabolites	C05963	Thromboxane B2_neg	Arachidonic acid metabolites	HMDB0003252	247785	101622	142687	60559.3	94662.8	185836	56379.4	56381.9	90486.7	44549.7	60557.4	70298.8	2.2003	0.0249638	1.34724	1.1377	1.60269	Sig	1.23122
MTID88	Agmatine	Amines,choline, and organonitrogen compounds	C00179	Agmatine_pos	Amines and derivatives	HMDB0001432	204735	261102	513444	129991	118885	198165	65642.5	75850.7	104286	72199.1	54335.5	84239.2	3.1241	0.0217887	1.34722	1.64344	1.66177	Sig	1.31122
MTID155	Deoxyuridine monophosphate	nucleosides,nucleotides, and analogues	C00365	Deoxyuridine monophosphate_neg	Nucleotides and derivatives	HMDB0001409	82831.4	103708	70645.8	102313	82130.3	123193	134326	101615	148586	174008	114137	124590	0.70845	0.014468	1.34563	-0.497262	1.83959	Sig	1.31517
MTID288	Hippuric acid	Organic acids and derivatives	C01586	Hippuric acid_neg	Organic acids and derivatives	HMDB0000714	7.62108e+06	6.96944e+06	4.1264e+06	4.89228e+06	3.66233e+06	5.01496e+06	1.18877e+06	3.01684e+06	2.52774e+06	2.63434e+06	966045	5.8635e+06	1.9933	0.0193869	1.34536	0.995159	1.71249	Sig	1.30429
MTID495	Salicyluric acid	Organic acids and derivatives	C07588	Salicyluric acid_neg	Organic acids and derivatives	HMDB0000840	436013	480205	412025	325383	281188	341743	77955.4	263417	423867	113447	114134	276998	1.7928	0.0230175	1.3443	0.842215	1.63794	Sig	1.25692
MTID989	SM 30:1;4	Sphingolipids		SM 30:1;4_pos	Sphingomyelins	NA	135670	161173	121795	150493	148088	116031	110448	106125	123137	119464	79493.7	110781	1.283	0.0093203	1.34307	0.359521	2.03057	Sig	1.49028
MTID645	Cinnamoylglycine	Amino acids, peptides, and analogues		Cinnamoylglycine_neg	Amino acids, peptides, and analogues	HMDB0011621	6.89763e+06	7.12147e+06	5.62344e+06	3.59329e+06	3.49732e+06	5.79889e+06	1.54892e+06	2.88937e+06	2.50848e+06	2.4431e+06	765623	6.19029e+06	1.9902	0.0218518	1.34295	0.992913	1.66051	Sig	1.2519
MTID1	ATP	nucleosides,nucleotides, and analogues	C00002	ATP_pos	nucleosides，nucleotides, and analogues	HMDB0000538	1.71026e+06	1.8343e+06	1.28144e+06	2.27914e+06	1.67455e+06	1.8353e+06	393824	1.07138e+06	1.04038e+06	2.07419e+06	517103	673901	1.8394	0.0167328	1.33684	0.879235	1.77643	Sig	1.3887
MTID257	O-Acetyl-L-serine	Amino acids, peptides, and analogues	C00979	O-acetylserine_pos	Amino acids, peptides, and analogues	HMDB0003011	424882	496651	442823	473248	556685	336070	293961	353466	392336	370630	327655	372057	1.2939	0.0117777	1.33485	0.371726	1.92894	Sig	1.4616
MTID489	N4-Acetylcytidine	nucleosides,nucleotides, and analogues	C22293	N4-Acetylcytidine_pos	nucleosides，nucleotides, and analogues	HMDB0005923	3.03774e+06	2.50607e+06	3.73049e+06	2.39007e+06	2.35215e+06	2.91445e+06	1.2078e+06	2.86529e+06	2.30471e+06	1.87879e+06	1.74016e+06	2.23911e+06	1.3837	0.0325431	1.33284	0.468531	1.48754	Sig	1.193
MTID38	Thiamin pyrophosphate	Vitamins and derivatives	C00068	Thiamine pyrophosphate_neg	Vitamins and derivatives	HMDB0001372	176368	176093	118279	141769	145469	128766	176365	215762	168115	205572	163174	188106	0.7938	0.0146653	1.33188	-0.333153	1.83371	Sig	1.31575
MTID141	Acetoacetyl-CoA	acyl-CoAs	C00332	Acetoacetyl-CoA_pos	acyl-CoAs	HMDB0001484	39385.6	37196.9	8023.94	24798.1	13128.9	30632	16777.6	97007.6	91902.2	78773.8	59811.1	64908	0.37432	0.00813987	1.33017	-1.41766	2.08938	Sig	1.3869
MTID974	PS(18:0/18:1)	Phosphatidylacids	C02737	PS(18:0/18:1)_neg	Phosphatidylserines	HMDB0010163	41099.8	33530.8	54635.9	37139.2	28569.6	30434.4	4193.51	14638.8	20188.1	18015.3	32202.5	37984.4	1.7718	0.0269845	1.3266	0.825216	1.56889	Sig	1.21878
MTID820	LPI(18:3)	Phosphatidylacids		LPI(18:3)_neg	Lysophosphatidylinositols	NA	157981	141991	114154	142662	121108	153126	130855	247081	202542	215763	171221	211589	0.70482	0.00898352	1.32399	-0.504673	2.04655	Sig	1.37452
MTID577	Ala-Leu	Amino acids, peptides, and analogues		Ala-Leu_pos	Peptides	HMDB0028691	3.72148e+06	3.25151e+06	5.50342e+06	5.1189e+06	2.30604e+06	5.48725e+06	2.15732e+06	3.62991e+06	2.44471e+06	2.77064e+06	2.98371e+06	1.97565e+06	1.5906	0.0253177	1.32386	0.669571	1.59657	Sig	1.24169
MTID833	N6-lactoyl	AGEs		N6-lactoyl_pos	AGEs	NA	2.04504e+06	2.26164e+06	2.40751e+06	1.8401e+06	2.17772e+06	3.23887e+06	767990	2.12885e+06	1.7168e+06	1.78828e+06	1.38205e+06	1.97059e+06	1.4322	0.0318073	1.31892	0.518233	1.49747	Sig	1.19063
MTID128	Creatine	Amino acids, peptides, and analogues	C00300	Creatine_pos	Amino acids, peptides, and analogues	HMDB0000064	7.7872e+07	6.35961e+07	6.35976e+07	7.04977e+07	6.20843e+07	6.36204e+07	8.6876e+07	8.21721e+07	7.61427e+07	7.41317e+07	1.16387e+08	8.22436e+07	0.77472	0.0167254	1.31635	-0.368253	1.77662	Sig	1.30692
MTID584	Argpyrimidine	AGEs		Argpyrimidine_pos	AGEs	NA	177959	181606	164830	181607	148051	215888	52512.5	193279	159002	120701	70381.3	117422	1.5	0.0293996	1.31382	0.584963	1.53166	Sig	1.23036
MTID550	3-Methyluric acid	nucleosides,nucleotides, and analogues		3-Methyluric acid_neg	Purines and purine derivatives	HMDB0001970	194193	670689	1.05717e+06	108580	115543	385593	7519.51	20188.9	15317.7	24368.3	18801.3	13926.1	25.287	0.0250389	1.31363	4.66032	1.60139	Sig	1.30174
MTID1042	tetranor-Prostaglandin E Metabolit	Arachidonic acid metabolites		Tetranor-PGEM_neg	Arachidonic acid metabolites	NA	79186.1	88390.4	58461.4	88348.2	77142.9	70399.2	92863	102227	102313	76556.3	94655.8	90476.6	0.82621	0.0234045	1.31339	-0.27542	1.6307	Sig	1.26778
MTID90	L-Lactate	Organic acids and derivatives	C00186	L-Lactate_neg	Organic acids and derivatives	HMDB0000190	1.62646e+07	9.75533e+06	1.56258e+07	1.2567e+07	1.02783e+07	1.3435e+07	3.93581e+06	1.22196e+07	6.58122e+06	9.27922e+06	8.97176e+06	1.20185e+07	1.4701	0.0347069	1.31141	0.555914	1.45958	Sig	1.17559
MTID1018	SM 40:4;3	Sphingolipids		SM 40:4;3_pos	Sphingomyelins	NA	174317	145142	123147	117313	123270	143682	109020	83877.2	88255	95547.6	106490	142226	1.3221	0.0206081	1.31078	0.402831	1.68596	Sig	1.26542
MTID199	Pyridoxamine	Vitamins and derivatives	C00534	Vitamin-B6(pyridoxamine)_pos	Vitamins and derivatives	HMDB0001431	437612	605352	216619	299760	377084	283713	582797	464605	560867	515664	470428	628696	0.68883	0.0232832	1.30771	-0.53778	1.63296	Sig	1.24293
MTID644	Cholic acid sulfate	Bile acids		Cholic acid sulfate_neg	Bile acids	NA	116233	130992	48731	78656.5	89088.5	27738.7	202799	415525	305556	91870.1	179067	153509	0.36448	0.0175753	1.30382	-1.45609	1.7551	Sig	1.28443
MTID419	Phosphotyrosine	Amino acids, peptides, and analogues	C06501	O-Phosphotyrosine_neg	Amino acids, peptides, and analogues	HMDB0006049	218785	208195	318059	272674	262640	219414	132627	264053	167617	205319	147651	169665	1.3798	0.024279	1.30009	0.464459	1.61477	Sig	1.24164
MTID790	L-Methionine sulfoxide	Amino acids, peptides, and analogues	C02989	L-Methionine sulfoxide_pos	Amino acids, peptides, and analogues	HMDB0002005	694326	774547	766532	860616	791335	880292	449279	813210	625769	663698	329522	665843	1.344	0.0231239	1.29899	0.426533	1.63594	Sig	1.28034
MTID599	Carnitine-C0	Amines,choline, and organonitrogen compounds		Carnitine-C0_pos	Organonitrogen compounds	HMDB00062	5.20091e+07	4.50557e+07	4.5002e+07	5.18331e+07	5.08957e+07	4.57375e+07	4.98738e+07	5.06804e+07	6.0535e+07	5.86443e+07	5.6729e+07	52989184	0.88187	0.0176031	1.29378	-0.181362	1.75441	Sig	1.31333
MTID319	1-Methyladenine	nucleosides,nucleotides, and analogues	C02216	1-Methyladenine_pos	nucleosides，nucleotides, and analogues	HMDB0011599	40115.2	152433	201277	42301.1	24798.8	57617.1	6564.65	19691.4	9480.26	0	5106.74	13128.6	9.5461	0.0263335	1.29279	3.25491	1.57949	Sig	1.27117
MTID807	LPE(20:2)	Phosphatidylacids		LPE(20:2)_neg	Lysophosphatidylethanolamines	HMDB0011483	189311	247083	289532	284658	312494	206017	96744.4	204625	190009	193484	176786	224808	1.4074	0.0213707	1.29225	0.493032	1.67018	Sig	1.30497
MTID449	14,15-DHET	Arachidonic acid metabolites	C14775	14,15-DHET_neg	Arachidonic acid metabolites	HMDB0002265	66116.8	25752.6	49410.3	42455.3	39669.6	42452.2	52889.9	78643.3	82815.4	82125.7	48717.5	105784	0.58951	0.012847	1.29063	-0.762412	1.8912	Sig	1.33071
MTID342	3-Hydroxykynurenine	Amino acids, peptides, and analogues	C02794	Hydroxykynurenine_pos	Amino acids, peptides, and analogues	HMDB0000732	94821.5	126910	181613	55434.1	47409.1	72203.9	45947.3	70745	28448.6	23344	24796.1	48855	2.3887	0.0291623	1.28702	1.25623	1.53518	Sig	1.25766
MTID397	S-Sulfo-L-cysteine	Amino acids, peptides, and analogues	C05824	Cysteine-S-sulfate_pos	Amino acids, peptides, and analogues	HMDB0000731	18233.8	20422.2	23339.5	13856.7	12397.4	20419.8	16774.4	14587.5	13128.8	7293.08	11667.1	4377.26	1.6021	0.0240531	1.2867	0.679964	1.61883	Sig	1.27462
MTID943	PG(18:1/18:1)	Phosphatidylacids		PG(18:1/18:1)_neg	Phosphatidylglycerols	HMDB0010618	42468	62649.8	20882.2	25760.5	33409.6	27133	164649	83051.1	49865.4	57773.6	68904	56367.8	0.44174	0.0374024	1.28612	-1.17873	1.4271	Sig	1.19348
MTID328	Xanthurenic acid	Indoles and heterocyclic compounds	C02470	Xanthurenic acid_pos	Quinolines and derivatives	HMDB0000881	8.56196e+06	5.83738e+06	1.04377e+07	4.85542e+06	4.96032e+06	7.17553e+06	4.55456e+06	5.52769e+06	5.00146e+06	4.10457e+06	4.74524e+06	4.67132e+06	1.4623	0.0379933	1.28556	0.548239	1.42029	Sig	1.22146
MTID23	Glucose	Sugar and derivatives	C00221	Glucose_neg	Sugar and derivatives	HMDB0000122	212910	138488	128628	185448	137997	155736	128336	380173	390685	456841	292001	239230	0.50825	0.0120242	1.28515	-0.97639	1.91994	Sig	1.33897
MTID214	Indole-3-acetaldehyde	Indoles and heterocyclic compounds	C00637	Indole-3-acetaldehyde_pos	3-alkylindoles	HMDB0001190	554297	516034	725003	795031	816930	431808	353758	439777	394577	584956	447814	323083	1.5091	0.0170632	1.28301	0.593688	1.76794	Sig	1.35844
MTID1057	Thiazolidine-4-carboxylic acid	Amino acids, peptides, and analogues		Thiazolidine-4-carboxylic acid_pos	L-alpha-amino acids	NA	2.66622e+07	2.62347e+07	4.23459e+07	2.1097e+07	2.35895e+07	3.66409e+07	1.66536e+07	2.81205e+07	2.25887e+07	1.87308e+07	1.32196e+07	2.01257e+07	1.4783	0.0372194	1.28156	0.563939	1.42923	Sig	1.21532
MTID441	Anandamide	Amines,choline, and organonitrogen compounds	C11695	Anandamide_pos	Amines and derivatives	HMDB0004080	202048	424514	453695	442018	462442	299059	337713	672514	494536	625099	665219	701693	0.65311	0.0183637	1.2802	-0.614602	1.73604	Sig	1.28145
MTID622	Carnitine-C3	Acyl carnitines		Carnitine-C3_pos	Acyl carnitines	HMDB00824	4.12488e+07	1.99297e+07	6565	3.71472e+07	158995	3.58106e+07	3.54283e+07	3.45901e+07	7.91725e+07	5.95285e+07	5.78477e+07	4.70016e+07	0.4283	0.0158582	1.27907	-1.22331	1.79975	Sig	1.30027
MTID717	FA(16:0)	Fatty acids		FA(16:0)_neg	Fatty acids	NA	5.36152e+07	5.25151e+07	5.13376e+07	5.41191e+07	5.41532e+07	5.44516e+07	5.18768e+07	6.06254e+07	6.6183e+07	6.28992e+07	5.57534e+07	6.79899e+07	0.87645	0.0149773	1.27698	-0.190256	1.82457	Sig	1.30963
MTID432	Indole-3-carboxaldehyde	Indoles and heterocyclic compounds	C00294	Indole-3-carboxaldehyde_neg	Indoles	HMDB0000195	45238.4	25055	22273.3	26446.3	36190.7	57069.7	43155.6	82820.4	68904.1	60554	69600.6	138503	0.45794	0.0159783	1.27534	-1.12677	1.79647	Sig	1.3039
MTID598	BMP(18:1/22:6)	Acyl glycerol		BMP(18:1/22:6)_pos	Bis (monoacylglycero)phosphate (BMP)	NA	82411.1	52918	76875.3	99687.9	118028	209189	17434	28450.6	37925.6	45955.2	59816.7	76584.4	2.4012	0.0272077	1.27524	1.26376	1.56531	Sig	1.22042
MTID668	DG(16:0/18:3)	Acyl glycerol		DG(16:0/18:3)_pos	Diacylglycerols	HMDB0007104	371237	371982	300500	224385	170006	246537	554299	281336	499625	413413	427388	346167	0.66792	0.0239262	1.27523	-0.582253	1.62113	Sig	1.28937
MTID733	FA(22:6)	Fatty acids		FA(22:6)_neg	Fatty acids	NA	2.14978e+07	2.34637e+07	2.67912e+07	3.16213e+07	3.10635e+07	2.43351e+07	2.47903e+07	3.45046e+07	3.85228e+07	3.54639e+07	3.25512e+07	3.54069e+07	0.78897	0.0199485	1.27515	-0.341958	1.70009	Sig	1.27607
MTID394	5-Hydroxyindoleacetate	Indoles and heterocyclic compounds	C05635	5-Hydroxyindoleacetic acid_pos	Indoles and derivatives	HMDB0000763	1.03425e+06	655350	1.02259e+06	576206	765860	1.54224e+06	322755	511659	634558	634199	653881	680876	1.6279	0.0418938	1.27482	0.703012	1.37785	Sig	1.15741
MTID368	Phenylacetylglutamine	Amino acids, peptides, and analogues	C04148	Phenylacetylglutamine_neg	Amino acids, peptides, and analogues	HMDB0006344	75790.6	107190	129457	49411.4	43157.1	107186	19489.5	57075.3	74477.2	59763.1	25078.9	45240.8	1.8219	0.0433431	1.27051	0.865444	1.36308	Sig	1.17407
MTID76	L-Homocysteine	Amino acids, peptides, and analogues	C00155	L-Homocysteine_pos	Amino acids, peptides, and analogues	HMDB0000742	2.71307e+06	2.81518e+06	4.87544e+06	2.27767e+06	2.33895e+06	3.97615e+06	1.67414e+06	2.70864e+06	2.48333e+06	2.04098e+06	1.26681e+06	2.08294e+06	1.5499	0.0394898	1.27015	0.632175	1.40351	Sig	1.21547
MTID779	Isovalerylglycine	Amino acids, peptides, and analogues		Isovalerylglycine_neg	Amino acids, peptides, and analogues	HMDB0000678	7.53809e+06	1.1102e+07	9.47664e+06	5.91294e+06	7.32267e+06	1.00855e+07	2.12074e+06	4.89855e+06	7.06312e+06	8.34061e+06	2.98389e+06	7.32559e+06	1.5715	0.0381265	1.26904	0.652142	1.41877	Sig	1.15846
MTID362	Alpha-D-Ribose 5-phosphate	Organic acids and derivatives	C03736	Alpha-D-Ribose 5-phosphate_neg	Organic acids and derivatives	HMDB0001548	435687	465620	452389	511564	499713	471874	667458	611088	627077	721728	471866	440546	0.80142	0.0310983	1.26692	-0.31937	1.50726	Sig	1.19457
MTID832	N6-glycerinyl	AGEs		N6-glycerinyl_pos	AGEs	NA	155351	217714	210054	186714	231928	249437	102104	247972	94812.8	117420	140036	137845	1.4892	0.027742	1.26497	0.574538	1.55686	Sig	1.21527
MTID379	L-Selenomethionine	Amino acids, peptides, and analogues	C05335	Selenomethionine_neg	Amino acids, peptides, and analogues	HMDB0003966	108579	83520.4	84913.3	59856.7	67511.2	279800	12528.5	34105	18791.9	43848.9	43150	34800.4	3.6543	0.0362138	1.26013	1.8696	1.44113	Sig	1.17512
MTID561	5-Hydroxyindole-3-acetic acid	Indoles and heterocyclic compounds	C05635	5-Hydroxyindole-3-acetic acid (5-HIAA)_pos	neurotransmitter	HMDB0000763	273474	171384	433927	192531	217683	575763	61259	134187	212210	177211	71468	218789	2.1309	0.0431922	1.25611	1.09146	1.36459	Sig	1.1661
MTID501	Glycerol 3-phosphate	Acyl glycerol	C00093	Glycerol 3-phosphate_neg	Glycerol 3-phosphate	HMDB0000126	2.33693e+07	2.24324e+07	1.79208e+07	2.46181e+07	2.61236e+07	2.24749e+07	2.47097e+07	3.9709e+07	3.21535e+07	3.53273e+07	2.4597e+07	2.59471e+07	0.75058	0.0227322	1.25209	-0.413922	1.64336	Sig	1.26442
MTID28	Glycine	Amino acids, peptides, and analogues	C00037	Glycine_pos	Amino acids, peptides, and analogues	HMDB0000123	1.39076e+06	1.63975e+06	4.61649e+06	806592	726374	1.19824e+06	198723	306302	243574	363186	444122	293533	5.6115	0.0381317	1.25027	2.48839	1.41871	Sig	1.2351
MTID718	FA(16:1)	Fatty acids		FA(16:1)_neg	Fatty acids	NA	1.87543e+07	1.7346e+07	1.86027e+07	1.95259e+07	1.87268e+07	2.31418e+07	1.82715e+07	2.97936e+07	4.78364e+07	3.15971e+07	2.76999e+07	2.98105e+07	0.62752	0.0165597	1.24715	-0.672267	1.78095	Sig	1.29319
MTID289	Imidazole	Indoles and heterocyclic compounds	C01589	Imidazole_pos	Imidazoles	HMDB0001525	161181	112320	194727	114505	97732.9	142948	75116	96995.9	68550.3	103568	132368	107940	1.4087	0.0473699	1.24644	0.494364	1.3245	Sig	1.17022
MTID611	Carnitine-C16	Acyl carnitines		Carnitine-C16_pos	Acyl carnitines	HMDB00222	4.29484e+06	3.66098e+06	6.93865e+06	4.86902e+06	4.81216e+06	3.5733e+06	3.02531e+06	1.43824e+06	3.54769e+06	2.83012e+06	4.32153e+06	3.21023e+06	1.5321	0.0281146	1.24635	0.61551	1.55107	Sig	1.21417
MTID736	FA(24:2)	Fatty acids		FA(24:2)_neg	Fatty acids	NA	846356	139545	304845	235944	405770	189315	55324.4	104398	67503.4	65428.7	68208.3	176781	3.9464	0.0335775	1.2435	1.98054	1.47395	Sig	1.22913
MTID350	N-Formylmethionine	Amino acids, peptides, and analogues	C03145	N-Formylmethionine_neg	Amino acids, peptides, and analogues	HMDB0001015	53592.7	75862.7	66120.5	51502.8	45937.7	90482.4	17403.3	59162.2	49417.6	34800.1	43154.3	54290.8	1.4851	0.0484075	1.24153	0.57056	1.31509	Sig	1.1188
MTID248	Pantothenic acid	Vitamins and derivatives	C00864	Vitamin-B5(Pantothenic acid)_pos	Alcohols and polyols	HMDB0000210	2.83186e+07	1.78139e+07	2.34915e+07	2.22021e+07	2.31974e+07	1.90651e+07	2.05216e+07	2.95253e+07	2.86911e+07	3.11966e+07	3.22353e+07	3.50526e+07	0.75661	0.0173832	1.23468	-0.402378	1.75987	Sig	1.28603
MTID198	Androsterone	Steroids, hormones	C00523	Androsterone_pos	Steroids, hormones	HMDB0000031	453275	534601	482804	556488	544809	409867	234472	443786	483515	299733	299027	476212	1.3331	0.0322028	1.22799	0.414785	1.49211	Sig	1.28969
MTID462	Leucine	Amino acids, peptides, and analogues	C00123	Leucine_pos	Amino acids, peptides, and analogues	HMDB0000687	3.41005e+08	2.99948e+08	2.70983e+08	3.16151e+08	2.86912e+08	2.58181e+08	3.07107e+08	2.48395e+08	2.17281e+08	2.47536e+08	2.22093e+08	2.0455e+08	1.2255	0.0187509	1.22778	0.29337	1.72698	Sig	1.31925
MTID97	Gluconolactone	Sugar and derivatives	C00198	Gluconolactone_neg	Sugar and derivatives	HMDB0000150	61947.4	60552.6	66126	38276.8	46529.8	60558.8	36890.2	54289.3	54826.2	19592.4	34105.7	38280.9	1.4034	0.045313	1.22669	0.488926	1.34378	Sig	1.13737
MTID535	2-Piperidone	Indoles and heterocyclic compounds		2-Piperidone_pos	Piperidinones	HMDB0011749	3.40705e+06	2.73836e+06	4.69218e+06	3.01219e+06	2.14709e+06	3.10477e+06	2.16322e+06	2.64131e+06	2.26387e+06	1.80288e+06	2.53005e+06	2.65185e+06	1.3592	0.0479217	1.22391	0.442758	1.31947	Sig	1.17747
MTID628	Carnitine-C5:1	Acyl carnitines		Carnitine-C5:1_pos	Acyl carnitines	NA	1.93754e+06	1.77568e+06	1.34895e+06	2.49227e+06	2.4461e+06	1.13178e+06	1.74324e+06	3.21977e+06	4.54628e+06	5.2382e+06	2.40685e+06	3.08104e+06	0.55014	0.0258372	1.22351	-0.862129	1.58775	Sig	1.25197
MTID54	Uridine 5'-monophosphate	nucleosides,nucleotides, and analogues	C00105	UMP (Uridine 5'-monophosphate)_pos	nucleosides，nucleotides, and analogues	HMDB0000288	572540	799347	726376	692486	944450	233011	530197	80224.1	202012	153164	425182	458007	2.1464	0.0179493	1.21642	1.10192	1.74595	Sig	1.31037
MTID369	N-Acetyl-D-glucosamine 1-phosphate	Sugar and derivatives	C04256	N-Acetyl-glucosamine 1-phosphate_neg	Sugar and derivatives	HMDB0001367	146159	126671	107180	155208	137801	148938	133631	184438	183740	214368	156598	162863	0.79367	0.0244613	1.21435	-0.333389	1.61152	Sig	1.25622
MTID239	Glucaric acid	Organic acids and derivatives	C00818	Glucaric acid_neg	Organic acids and derivatives	HMDB0000663	43156.9	85611.2	51506.3	38382.7	37588.9	73082.2	50807	24363	21567.2	34105.2	32705.7	25031.8	1.7464	0.0295951	1.21259	0.804384	1.52878	Sig	1.22013
MTID948	Phenethylacetate	Flavonoids, benzene and substituted derivatives		Phenethylacetate_pos	Benzene and substituted derivatives	NA	408424	500313	193636	307787	338417	347909	216621	247978	283713	219532	258560	231939	1.4376	0.0331613	1.20691	0.523662	1.47937	Sig	1.27211
MTID204	Cytidine diphosphate ethanolamine	nucleosides,nucleotides, and analogues	C00570	Cytidine diphosphate ethanolamine_neg	Nucleotides and derivatives	HMDB0001564	173991	132925	119010	127363	119011	128063	108569	100224	128757	123193	96048.6	105788	1.2079	0.0434207	1.20472	0.272501	1.3623	Sig	1.19206
MTID186	Cytidine	nucleosides,nucleotides, and analogues	C00475	Cytidine_pos	nucleosides，nucleotides, and analogues	HMDB0000089	4.39914e+07	2.7208e+07	3.49129e+07	4.1986e+07	4.25477e+07	3.91016e+07	3.41057e+07	5.75147e+07	5.28034e+07	5.49052e+07	4.72779e+07	5.24351e+07	0.76828	0.0227371	1.20242	-0.380296	1.64326	Sig	1.25705
MTID552	4-Ethyl-2-methoxyphenol	Flavonoids, benzene and substituted derivatives		4-Ethyl-2-methoxyphenol_neg	neurotransmitter	HMDB0040175	84563	90472.1	62641.4	74468.6	86997.2	68205.5	96741.7	107876	87686.9	96383.7	95344.7	165637	0.71936	0.0368485	1.20183	-0.475214	1.43358	Sig	1.16466
MTID526	23-Nordeoxycholic acid	Bile acids		23-Nordeoxycholic acid_neg	Bile acids	NA	4.95869e+06	3.26511e+06	2.94372e+06	1.24874e+06	2.00458e+06	1.65363e+06	3.03601e+06	4.27151e+06	4.08605e+06	4.53891e+06	6.16851e+06	6.06012e+06	0.5708	0.0217724	1.19917	-0.808943	1.66209	Sig	1.27016
MTID364	1-Pyrroline-5-carboxylate	Organic acids and derivatives	C03912	1-Pyrroline-5-carboxylic acid_pos	Organic acids and derivatives	HMDB0001301	297189	198367	234474	118153	137105	136012	124711	115964	127629	171752	73662	75118.5	1.6278	0.0492057	1.19872	0.702923	1.30798	Sig	1.11053
MTID33	CMP	nucleosides,nucleotides, and analogues	C00055	CMP (Cytidine 5'-monophosphate)_pos	nucleosides，nucleotides, and analogues	HMDB0000095	2.38348e+06	2.76054e+06	2.18474e+06	2.32295e+06	2.68176e+06	2.84579e+06	2.06726e+06	2.03556e+06	2.69129e+06	1.43093e+06	2.14057e+06	1.86344e+06	1.2412	0.0335619	1.19868	0.311736	1.47415	Sig	1.20369
MTID554	4-Methyl-2-oxovaleric acid	Amino acids, peptides, and analogues	C00233	4-Methyl-2-oxovaleric acid_pos	Amino acids, peptides, and analogues	HMDB0000695	4.74827e+06	4.58418e+06	2.27396e+06	2.11311e+06	1.14429e+06	2.4738e+06	295742	1.51186e+06	726004	881035	442682	3.35047e+06	2.4054	0.0485917	1.19487	1.26628	1.31344	Sig	1.12395
MTID252	Dephosphocoenzyme A	acyl-CoAs	C00882	Dephosphocoenzyme A (Dephospho-CoA)_pos	acyl-CoAs	HMDB0001373	91172.6	74392.7	212240	44488	50325	80227.6	291006	197641	142952	299027	94093.8	145138	0.47258	0.0362712	1.19368	-1.08137	1.44044	Sig	1.28909
MTID576	Adenylsuccinic acid	nucleosides,nucleotides, and analogues	C03794	Adenylsuccinic acid_neg	Nucleotides and derivatives	HMDB0000536	140596	189320	151031	160776	192794	156600	61251.3	114836	135027	131546	135027	173310	1.3197	0.04335	1.19148	0.40021	1.36301	Sig	1.20408
MTID546	3-Indolepropionic acid	Indoles and heterocyclic compounds		3-Indolepropionic acid_neg	Indolyl carboxylic acids and derivatives	HMDB0002302	224090	359104	218525	170504	186507	109960	42454	191382	96041.8	176067	98822.6	101606	1.7961	0.0449188	1.18885	0.844868	1.34757	Sig	1.15221
MTID678	DG(16:1/20:2)	Acyl glycerol		DG(16:1/20:2)_pos	Diacylglycerols	HMDB0007138	86060.2	107944	59072.5	105015	72203.1	86059.6	43029.5	75852.5	50325	76577.7	76584.3	53973.3	1.372	0.0399539	1.18669	0.45628	1.39844	Sig	1.24265
MTID723	FA(18:3)	Fatty acids		FA(18:3)_neg	Fatty acids	NA	3.21504e+07	3.13059e+07	3.47157e+07	4.18229e+07	3.84078e+07	4.00461e+07	3.11165e+07	5.93076e+07	4.8875e+07	4.77625e+07	4.42228e+07	5.54639e+07	0.76181	0.0266947	1.18625	-0.392497	1.57358	Sig	1.22075
MTID505	Uridine 5-monophosphate	nucleosides,nucleotides, and analogues	C00105??	Uridine 5-monophosphate_neg	Nucleotides and derivatives	HMDB0000288	3.84548e+06	4.0293e+06	2.80141e+06	3.38384e+06	3.20384e+06	2.50031e+06	3.29601e+06	1.54589e+06	2.47594e+06	1.97148e+06	2.86965e+06	2.03341e+06	1.3926	0.0261227	1.17579	0.477781	1.58298	Sig	1.25897
MTID537	3, 5-Tetradecadiencarnitine	Acyl carnitines		3, 5-Tetradecadiencarnitine_pos	Acyl carnitines	HMDB0013331	1.91725e+06	958633	1.38707e+06	2.34694e+06	2.09669e+06	1.27184e+06	2.56575e+06	1.08223e+06	2.9767e+06	2.50484e+06	3.94415e+06	2.82475e+06	0.62764	0.0477809	1.17135	-0.671991	1.32075	Sig	1.11792
MTID630	Carnitine-C5OH	Acyl carnitines		Carnitine-C5OH_pos	Acyl carnitines	NA	7.64222e+07	5.8128e+07	3.89957e+07	7.05994e+07	6.64963e+07	5.20168e+07	5.1615e+07	8.92391e+07	8.62476e+07	9.67015e+07	9.10995e+07	7.73021e+07	0.7368	0.0317042	1.17068	-0.440655	1.49888	Sig	1.24587
MTID10	Pyrophosphate	Organic acids and derivatives	C00013	Pyrophosphate_neg	Organic acids and derivatives	HMDB0000250	310373	281157	267232	317339	215724	281846	231759	353527	389723	484365	398075	402933	0.74044	0.0246004	1.16907	-0.433545	1.60906	Sig	1.23304
MTID196	Folic acid	Indoles and heterocyclic compounds	C00504	Folic acid_neg	Pterins and derivatives	HMDB0000121	10355.9	22275.1	17403.9	21580.2	13920.2	16006.7	8356.22	13920.3	11135.8	11138.2	10440.4	16010.6	1.4301	0.0404142	1.16568	0.516116	1.39347	Sig	1.16305
MTID1020	SM 42:1;2	Sphingolipids		SM 42:1;2_pos	Sphingomyelins	NA	102120	100659	108678	121807	97736.2	124000	97990.7	83875.8	86709.5	97739.5	103576	104299	1.1407	0.0417492	1.15988	0.189919	1.37935	Sig	1.14208
MTID625	Carnitine-C4DC	Acyl carnitines		Carnitine-C4DC_pos	Acyl carnitines	NA	7.0293e+07	5.34494e+07	3.51255e+07	7.15642e+07	6.18019e+07	4.83311e+07	4.97833e+07	7.48526e+07	9.04755e+07	9.22299e+07	8.31299e+07	7.33722e+07	0.73422	0.0369034	1.15559	-0.445716	1.43293	Sig	1.2367
MTID580	Alpha-ketoisovaleric acid	Organic acids and derivatives	C00141	Alpha-ketoisovaleric acid_neg	Organic acids and derivatives	HMDB0000019	974021	1.12624e+06	1.3569e+06	1.3203e+06	1.28805e+06	555966	387715	595057	416205	1.40112e+06	719355	189949	1.7851	0.0460462	1.14253	0.836005	1.33681	Sig	1.16082
MTID991	SM 32:1;2	Sphingolipids		SM 32:1;2_pos	Sphingomyelins	NA	596821	768772	401407	673013	477679	389234	114517	126279	132720	485459	256526	662832	1.8596	0.0467789	1.14125	0.894992	1.32995	Sig	1.19195
MTID740	Gamma-glutamyl-Alanine	Amino acids, peptides, and analogues		Gamma-glutamyl-Alanine_neg	Amino acids, peptides, and analogues	HMDB29142	215742	221329	174702	236653	241525	236640	210173	359833	290237	283811	232480	283982	0.7989	0.0398457	1.1387	-0.323913	1.39962	Sig	1.17129
MTID146	6-Phospho-D-gluconate	Organic acids and derivatives	C00345	6-Phosphogluconic acid_neg	Organic acids and derivatives	HMDB0001316	33407.8	61240.4	38976	61240.8	85606.3	45931.1	34800	53588.8	29232.2	23663.5	27144.4	20183.5	1.7305	0.0314097	1.13401	0.791189	1.50294	Sig	1.29588
MTID521	13S-hydroxyoctadecadienoic acid	Fatty acids	C14762	13S-hydroxyoctadecadienoic acid _neg	13S-hydroxyoctadecadienoic acid	HMDB0004667	810067	594330	567873	858443	675763	897057	653486	1.56236e+06	1.52758e+06	765538	1.03835e+06	1.30766e+06	0.64238	0.0349459	1.13325	-0.638501	1.4566	Sig	1.17553
MTID1061	Tiglylcarnitine	Acyl carnitines		Tiglylcarnitine_pos	Acyl carnitines	HMDB0002366	1.81101e+06	1.73443e+06	1.21151e+06	2.50645e+06	2.39964e+06	1.46385e+06	1.53462e+06	3.04611e+06	4.34754e+06	4.95472e+06	2.23007e+06	2.80646e+06	0.58812	0.0443826	1.12355	-0.765818	1.35279	Sig	1.167
MTID998	SM 34:1;4	Sphingolipids		SM 34:1;4_pos	Sphingomyelins	NA	2.12757e+06	2.18437e+06	1.69355e+06	1.45955e+06	1.22165e+06	1.21404e+06	1.03772e+06	1.80251e+06	4.24268e+06	4.9646e+06	4.22651e+06	3.19671e+06	0.50849	0.034719	1.12079	-0.975709	1.45943	Sig	1.17591
MTID226	Cysteine	Amino acids, peptides, and analogues	C00097	Cysteine_pos	Amino acids, peptides, and analogues	HMDB0000574	44490.3	78024	110129	92619	60534.3	70016.3	86061.9	17502.9	17502.6	33547.4	59806.5	31361.3	1.8545	0.0369302	1.1197	0.89103	1.43262	Sig	1.18764
MTID516	11,12-Epoxyeicosatrienoic acid	Arachidonic acid metabolites	C14770	11,12-Epoxyeicosatrienoic acid_neg	Arachidonic acid metabolites	HMDB0004673	824799	428747	261708	359127	292316	500076	464265	1.14811e+06	1.3959e+06	534559	743031	850536	0.51919	0.0352351	1.1168	-0.945665	1.45303	Sig	1.1731
MTID845	N-Fructosyl isoleucine	Sugar and derivatives		N-Fructosyl isoleucine_pos	N-Fructosyl amino acids	NA	311797	320901	212240	268758	319082	264749	167021	483902	681544	657860	436868	413525	0.59757	0.035819	1.11676	-0.74282	1.44589	Sig	1.18052
MTID404	Abietic acid	Organic acids and derivatives	C06087	Abietic acid_neg	Diterpenoids	NA	719015	779570	754525	794881	794174	772598	600702	1.02143e+06	1.13178e+06	998824	913204	1.14568e+06	0.79406	0.0362119	1.11229	-0.33268	1.44115	Sig	1.16985
MTID1021	SM 42:2;2	Sphingolipids		SM 42:2;2_pos	Sphingomyelins	NA	2.50361e+06	3.08301e+06	2.84637e+06	3.41842e+06	3.32141e+06	3.21165e+06	2.94528e+06	2.76638e+06	2.58621e+06	2.52195e+06	2.60984e+06	2.68187e+06	1.1411	0.0317386	1.10634	0.190425	1.49841	Sig	1.23207
MTID34	Flavin mononucleotide	nucleosides,nucleotides, and analogues	C00061	FMN (Flavin mononucleotide)_pos	nucleosides，nucleotides, and analogues	HMDB0001520	4.41491e+06	3.35013e+06	1.66073e+06	2.36956e+06	3.14253e+06	3.46805e+06	3.35363e+06	3.67265e+06	4.92428e+06	4.17834e+06	4.23675e+06	4.22757e+06	0.74841	0.0436397	1.10608	-0.418099	1.36012	Sig	1.14509
MTID720	FA(18:0)	Fatty acids		FA(18:0)_neg	Fatty acids	NA	1.53048e+06	1.6857e+06	2.11583e+06	1.84922e+06	2.23617e+06	1.96438e+06	1.71006e+06	2.53027e+06	2.52921e+06	2.43597e+06	2.04589e+06	2.66186e+06	0.81805	0.044657	1.10047	-0.289739	1.35011	Sig	1.13172
MTID517	11-Hydroxyeicosatetraenoic acid	Arachidonic acid metabolites	C14780	11-HETE_neg	Arachidonic acid metabolites	HMDB0004682	880139	342093	249175	359470	284656	548465	481665	1.1471e+06	1.56301e+06	554048	774009	871887	0.49409	0.0385668	1.10021	-1.01715	1.41379	Sig	1.15685
MTID247	L-histidinol	Amines,choline, and organonitrogen compounds	C00860	L-histidinol_pos	Organonitrogen compounds	HMDB0003431	124718	104289	96988.2	111578	101371	82402.7	72926.4	172115	132734	138576	176479	204216	0.69266	0.040892	1.0985	-0.529781	1.38836	Sig	1.14659
MTID1009	SM 38:2;3	Sphingolipids		SM 38:2;3_pos	Sphingomyelins	NA	420120	461970	495444	531339	592727	522215	491751	419407	386071	389307	380078	488383	1.1835	0.0357285	1.09319	0.24306	1.44698	Sig	1.18902
MTID233	Urocanic acid	Indoles and heterocyclic compounds	C00785	Urocanic acid_pos	Imidazoles	HMDB0000301	2.89897e+06	2.26593e+06	2.81092e+06	1.63836e+06	2.23472e+06	2.29009e+06	647284	1.13557e+06	1.55711e+06	1.79165e+06	2.35361e+06	2.27922e+06	1.448	0.0505438	1.23612	0.534062	1.29633	Non-Sig	1.10559
MTID126	Quinic acid	Organic acids and derivatives	C00296	Quinic acid_pos	Organic acids and derivatives	HMDB0003072	123622	66367.4	118883	54700.9	57620.4	97372	26620.9	38654.8	65637.1	70014.9	68560.8	64908.3	1.5507	0.0633788	1.2164	0.63292	1.19806	Non-Sig	1.07867
MTID567	7-methylguanosine	nucleosides,nucleotides, and analogues		7-methylguanosine_pos	nucleosides，nucleotides, and analogues	HMDB0001107	1.57596e+06	1.92758e+06	2.5055e+06	1.02333e+06	937202	1.26693e+06	457669	1.25522e+06	1.01119e+06	1.19028e+06	625016	1.11225e+06	1.6343	0.0570798	1.20671	0.708673	1.24352	Non-Sig	1.11301
MTID587	Asp-Phe	Amino acids, peptides, and analogues		Asp-Phe_pos	Dipeptides	NA	1.87338e+06	1.83643e+06	1.88893e+06	1.65158e+06	1.27332e+06	2.21781e+06	846322	2.17163e+06	1.25923e+06	1.18553e+06	1.08125e+06	1.37547e+06	1.3563	0.0631452	1.18596	0.439676	1.19966	Non-Sig	1.06101
MTID78	Citrate	Organic acids and derivatives	C00158	Citrate_neg	Organic acids and derivatives	HMDB0000094	1.0641e+08	1.07447e+08	3.7978e+08	7.77451e+07	6.70224e+07	1.11823e+08	2.95523e+07	2.31419e+07	4.60666e+07	4.45254e+07	4.32552e+07	3.04379e+07	3.9185	0.0539739	1.18304	1.9703	1.26782	Non-Sig	1.18157
MTID949	Phenyllactic acid	Flavonoids, benzene and substituted derivatives	C01479	Phenyllactic acid_neg	Phenylpropanoids and polyketides	HMDB0000779	110675	131554	148954	96052.6	111371	124595	32714.2	112068	60555.4	50812.5	105104	133642	1.4613	0.060317	1.17475	0.547252	1.21956	Non-Sig	1.07475
MTID609	Carnitine-C14:2	Acyl carnitines		Carnitine-C14:2_pos	Acyl carnitines	NA	275669	148771	204920	347128	328898	185242	413488	164818	467456	344224	694985	447764	0.58854	0.0500012	1.16339	-0.764788	1.30102	Non-Sig	1.10744
MTID1007	SM 38:1;2	Sphingolipids		SM 38:1;2_pos	Sphingomyelins	NA	212241	195305	194739	203480	206222	299411	347920	278418	259638	233987	276262	230731	0.80604	0.0526673	1.15983	-0.311077	1.27846	Non-Sig	1.17047
MTID108	Taurine	Amino acids, peptides, and analogues	C00245	Taurine_neg	Amino acids, peptides, and analogues	HMDB0000251	7.99825e+07	7.10981e+07	7.34945e+07	7.20989e+07	7.43946e+07	8.45898e+07	6.26036e+07	7.38543e+07	7.61106e+07	7.11199e+07	6.75454e+07	7.049e+07	1.0805	0.0793809	1.1474	0.111699	1.10028	Non-Sig	1.02288
MTID162	L-Carnosine	Amino acids, peptides, and analogues	C00386	L-Carnosine_pos	Peptidomimetics	HMDB0000033	188180	172863	212257	151714	96282.7	175783	62728.3	190370	67832.9	99922.7	162655	98831.8	1.4613	0.0768811	1.14403	0.547252	1.11418	Non-Sig	1.0367
MTID461	Asparagine	Amino acids, peptides, and analogues	C00152	Asparagine_pos	Amino acids, peptides, and analogues	HMDB0000168	557932	735892	545160	603888	501049	498860	909539	1.06698e+06	603507	791687	602431	591493	0.75406	0.0603431	1.1312	-0.407249	1.21937	Non-Sig	1.07989
MTID407	D-glucosamine 1-phosphate	Sugar and derivatives	C04256	D-glucosamine 1-phosphate_neg	Carbohydrates and carbohydrate conjugates	HMDB0001367	138507	121814	119715	148945	177485	123196	152894	186531	199066	148432	133997	210198	0.80462	0.0562851	1.13059	-0.31362	1.24961	Non-Sig	1.12205
MTID266	Trimethylamine N-oxide	Amines,choline, and organonitrogen compounds	C01104	Trimethylamine N-oxide_pos	Amines and derivatives	HMDB0000925	56159.7	60536.1	129813	14587.3	32819.7	38655.1	13493.7	19694.6	23339.5	14585	31363.8	32823.3	2.458	0.0771656	1.12081	1.29748	1.11258	Non-Sig	1.11648
MTID497	5-Hydroxy-L-tryptophan	Indoles and heterocyclic compounds	C00643	5-Hydroxy-L-tryptophan_pos	Indoles and derivatives	HMDB0000472	449940	253773	763501	354410	321591	896221	99179.2	199080	358784	382846	114492	472546	1.8682	0.0871476	1.11182	0.901649	1.05974	Non-Sig	1.03082
MTID838	N-Acetylglutamine	Amino acids, peptides, and analogues		N-Acetylglutamine_pos	Amino acids, peptides, and analogues	HMDB0006029	4.96917e+06	5.56256e+06	7.04542e+06	5.69449e+06	4.74796e+06	7.95713e+06	4.70987e+06	6.13394e+06	4.32162e+06	4.75698e+06	3.45164e+06	5.06294e+06	1.2651	0.0721323	1.10981	0.339251	1.14187	Non-Sig	1.07716
MTID411	Biopterin	Indoles and heterocyclic compounds	C06313	Biopterin_pos	Pteridines and derivatives	HMDB0000468	16045.5	12397.7	21878.6	23339.4	8752.38	39385.7	6564.65	10210.8	8750.72	15317.3	5835.73	17502.6	1.8977	0.0752756	1.10898	0.924252	1.12335	Non-Sig	1.03196
MTID316	Glycyl-L-leucine	Organic acids and derivatives	C02155	Glycyl-L-leucine_pos	Organic acids and derivatives	HMDB0028929	1.65301e+07	1.69221e+07	1.62398e+07	1.61387e+07	1.0373e+07	1.92698e+07	6.30015e+06	2.05785e+07	1.08184e+07	1.05514e+07	1.17345e+07	9.36579e+06	1.3767	0.0878093	1.10748	0.461214	1.05646	Non-Sig	0.987082
MTID112	D-Gluconic acid	Organic acids and derivatives	C00257	Gluconic acid_neg	Organic acids and derivatives	HMDB0000625	1.79502e+06	4.56955e+06	2.77658e+06	2.07344e+06	2.24951e+06	2.92384e+06	1.84233e+06	2.25578e+06	1.89668e+06	1.8159e+06	1.60991e+06	1.5946e+06	1.4878	0.0579718	1.10646	0.573181	1.23678	Non-Sig	1.08108
MTID218	Glycerophosphocholine	Acyl glycerol	C00670	Glycerophosphocholine_pos	Glycerophosphocholine	HMDB0000086	4.54714e+07	3.50856e+07	4.73513e+07	3.87254e+07	3.91845e+07	4.34567e+07	3.40854e+07	2.48061e+07	3.42135e+07	2.98077e+07	3.80485e+07	4.57063e+07	1.2062	0.0682955	1.10413	0.270469	1.16561	Non-Sig	1.05307
MTID267	O-Succinyl-L-homoserine	Amino acids, peptides, and analogues	C01118	O-Succinyl-L-homoserine _pos	Amino acids, peptides, and analogues	HMDB0255868	13858.1	5836.01	5105.7	7296.54	8753.22	13129.4	2917.97	3647.72	5106.46	8753.49	8024.22	4377.54	1.6443	0.0787091	1.10177	0.717474	1.10398	Non-Sig	1.04803
MTID405	Adipic acid	Organic acids and derivatives	C06104	Adipic acid_neg	Organic acids and derivatives	HMDB0000448	747119	587377	1.46946e+06	622865	494117	1.69256e+06	439852	927706	522675	393210	476737	307607	1.8298	0.0908606	1.09201	0.871686	1.04162	Non-Sig	1.07624
MTID310	Phenylalanine	Amino acids, peptides, and analogues	C00079	Phenylalanine_pos	Amino acids, peptides, and analogues	HMDB0000159	5.94373e+07	5.73756e+07	5.81562e+07	5.69384e+07	5.87257e+07	5.6392e+07	6.25938e+07	5.8273e+07	5.71442e+07	5.83426e+07	6.12457e+07	6.07611e+07	0.96837	0.0829485	1.09159	-0.0463697	1.08119	Non-Sig	1.03557
MTID381	Dehydroascorbic acid	Vitamins and derivatives	C05422	Dehydroascorbic acid_neg	Vitamins and derivatives	HMDB0001264	1.83541e+07	2.11899e+07	83503542	1.35962e+07	1.10636e+07	1.99632e+07	5.30312e+06	4.06941e+06	7.76241e+06	7.60689e+06	7.63822e+06	5.24638e+06	4.4562	0.0827211	1.08812	2.15581	1.08238	Non-Sig	1.11164
MTID728	FA(20:4)	Fatty acids		FA(20:4)_neg	Fatty acids	NA	6.4797e+07	6.8247e+07	6.81838e+07	7.05497e+07	7.25792e+07	6.28899e+07	6.63841e+07	7.75176e+07	7.4544e+07	7.0237e+07	7.06322e+07	7.6923e+07	0.93354	0.061867	1.0869	-0.0992163	1.20854	Non-Sig	1.08507
MTID359	4-Hydroxyphenyllactate	Organic acids and derivatives	C03672	4-Hydroxyphenyllactic acid_neg	Organic acids and derivatives	HMDB0000755	81436.1	67515.4	149648	104393	53245.4	61946.4	23665.8	39671.1	91176.7	90470.8	17401.5	21575.3	1.8248	0.0834049	1.08312	0.867738	1.07881	Non-Sig	0.999028
MTID512	Dimethyl-L-arginine	Amino acids, peptides, and analogues	C03626	Dimethyl-L-arginine_pos	Amino acids, peptides, and analogues	HMDB0001539	4.10682e+06	4.95243e+06	4.55326e+06	4.23476e+06	3.68576e+06	4.75714e+06	2.61916e+06	5.51972e+06	3.4884e+06	3.09511e+06	2.94298e+06	3.3914e+06	1.2485	0.0886827	1.07852	0.320196	1.05216	Non-Sig	0.985327
MTID357	NG,NG-Dimethyl-L-arginine	Amino acids, peptides, and analogues	C03626	NG,NG-Dimethyl-L-arginine (ADMA)_pos	Amino acids, peptides, and analogues	HMDB0001539	5.62659e+06	6.90975e+06	5.26098e+06	5.35408e+06	4.32581e+06	6.43355e+06	3.53335e+06	7.09873e+06	3.95086e+06	4252058	3.80974e+06	3.76153e+06	1.2842	0.0887862	1.06861	0.36087	1.05165	Non-Sig	0.985854
MTID472	beta-Muricholic acid	Bile acids	C17727	beta-Muricholic acid_neg	Bile acids	HMDB0000364	103710	54289.7	34798.9	62641	59159.2	11832.8	347987	612100	265861	67511.5	85605	38976.8	0.2302	0.0739666	1.06564	-2.11904	1.13096	Non-Sig	1.02898
MTID822	L-Thyronine	Amines,choline, and organonitrogen compounds		L-Thyronine_pos	neurotransmitter	HMDB0000667	288074	142214	135642	259630	190346	192900	194720	207843	401472	518534	299012	312139	0.62512	0.0559593	1.0615	-0.677795	1.25213	Non-Sig	1.10247
MTID1038	Taurodeoxycholic acid Pool	Bile acids		Taurodeoxycholic acid Pool_neg	Bile acids	HMDB00896	4870.97	14616.1	5568.47	16011.4	20183.6	8352.64	5569.31	13920.4	46634.7	45237.6	23664.6	25754.3	0.43291	0.0609916	1.06118	-1.20786	1.21473	Non-Sig	1.08845
MTID415	Caprylic acid	Fatty acids	C06423	FA(8:0)_neg	Medium-chain fatty acids	HMDB0000482	263072	231745	220618	203223	212966	212036	108570	285343	155200	116568	119708	219923	1.3366	0.0917792	1.06111	0.418568	1.03726	Non-Sig	0.999566
MTID292	Threonate	Sugar and derivatives	C01620	Threonic acid_neg	Sugar acids and derivatives	HMDB0000943	9.10851e+06	7.01885e+06	7.10384e+06	6.76799e+06	7.49612e+06	1.07464e+07	5.21955e+06	6.29378e+06	8.79091e+06	5.71667e+06	6.17131e+06	7.19911e+06	1.2247	0.104042	1.05879	0.292428	0.982792	Non-Sig	0.950961
MTID447	20-Hydroxyeicosatetraenoic acid	Arachidonic acid metabolites	C14748	20-Hydroxyeicosatetraenoic acid_neg	Arachidonic acid metabolites	HMDB0005998	1.17413e+06	741928	490676	1.18664e+06	910349	1.34604e+06	715475	2.31208e+06	1.90565e+06	1.28201e+06	1.38436e+06	1.73204e+06	0.62688	0.0507504	1.05673	-0.673739	1.29456	Non-Sig	1.11544
MTID944	PG(18:1/18:2)	Phosphatidylacids		PG(18:1/18:2)_neg	Phosphatidylglycerols	HMDB0010620	33413.4	12530	15313	61264.5	44731.1	84992.5	13924.7	16011.9	15937.3	36201.7	10435.5	15164.1	2.3426	0.0719415	1.05064	1.22811	1.14302	Non-Sig	1.07915
MTID661	Deoxyribose phosphate	nucleosides,nucleotides, and analogues		Deoxyribose phosphate_neg	Nucleotides and derivatives	HMDB01031	63340.7	91816.3	59368.3	74456	80736.8	75175.3	20106.4	125805	155860	210713	115417	177160	0.55262	0.0522955	1.04517	-0.85564	1.28154	Non-Sig	1.10233
MTID716	FA(14:0)	Fatty acids		FA(14:0)_neg	Fatty acids	NA	7.83592e+06	8.36766e+06	7.50393e+06	8.56373e+06	7.74828e+06	6.94196e+06	6.72128e+06	1.08828e+07	1.03569e+07	8.68013e+06	8.79413e+06	1.01392e+07	0.84502	0.0567815	1.04431	-0.242943	1.24579	Non-Sig	1.09849
MTID897	PE(18:0/18:2)	Phosphatidylacids	C00350	PE(18:0/18:2)_neg	Phosphatidylethanolamines	HMDB0008994	6265.02	6963.01	9049.55	4872.34	21580.6	26456.4	4873.49	4178.25	4178.12	7658.82	5571.1	4176.43	2.4542	0.0771572	1.0422	1.29525	1.11262	Non-Sig	1.01684
MTID574	Acamprosate	Organic acids and derivatives		Acamprosate_neg	Organosulfonic acids	HMDB0014797	61945.1	102315	95357.6	80042.2	85616.7	139209	39677.6	80740	60554.1	76564.1	80747.2	87701.3	1.3251	0.103977	1.042	0.406101	0.983061	Non-Sig	0.959477
MTID507	Lithocholic acid sulfate	Bile acids		Lithocholic acid (LCA-S) sulfate_neg	Bile acids	NA	87001.8	33412.3	27000.7	101611	12531.8	24362	231550	534902	77260.3	77956	86153.7	144078	0.24822	0.0807947	1.03544	-2.01031	1.09262	Non-Sig	1.00968
MTID93	Ethanolamine	Amines,choline, and organonitrogen compounds	C00189	Ethanolamine_pos	Amines and derivatives	HMDB0000149	17507.2	18965.5	19694.1	15317.6	26987	29177.1	24799.5	22612.2	23341.1	27717.9	30634.7	30636.2	0.79909	0.0742962	1.0348	-0.32357	1.12903	Non-Sig	1.06883
MTID469	alpha-Muricholic acid	Bile acids	C17647	alpha-Muricholic acid_neg	Bile acids	HMDB0000506	49417.2	13921.9	10442.6	32712.9	11137.4	2784.59	157300	272140	57765.1	22970.6	45942.6	27844.6	0.20621	0.0883918	1.03027	-2.27781	1.05359	Non-Sig	0.991874
MTID256	N-Acetyl-5-hydroxytryptamine	Amino acids, peptides, and analogues	C00978	N-Acetyl-5-hydroxytryptamine_pos	Hydroxyindoles	HMDB0001238	3.59193e+06	3.46869e+06	3.54117e+06	3.74255e+06	2.81997e+06	3.80571e+06	2.00254e+06	3.90085e+06	3.00775e+06	3.18922e+06	3.20812e+06	2.76839e+06	1.16	0.130086	1.02718	0.214125	0.88577	Non-Sig	0.896272
MTID523	15-Hydroxyeicosatetraenoic acid	Arachidonic acid metabolites		15-HETE_neg	Arachidonic acid metabolites	HMDB00908	542207	426666	223424	457270	412038	551255	293026	839413	792086	554743	579120	972367	0.64823	0.0590948	1.02521	-0.625422	1.22845	Non-Sig	1.08444
MTID956	PI(18:0/18:0)	Phosphatidylacids	C00626	PI(18:0/18:0)_neg	Phosphatidylinositols	HMDB0009808	132351	74660.8	38328.5	205446	106747	266602	9745.52	22728.6	17899.3	35820	162799	93217.1	2.4083	0.0874235	1.02475	1.26802	1.05837	Non-Sig	1.01674
MTID114	Hypoxanthine	nucleosides,nucleotides, and analogues	C00262	Hypoxanthine_pos	Purines and purine derivatives	HMDB0000157	4.99423e+08	4.59747e+08	3.94196e+08	4.98828e+08	5.01172e+08	5.04305e+08	3.84885e+08	5.92405e+08	5.74746e+08	6.53112e+08	567096439	6.28444e+08	0.84032	0.0597272	1.02086	-0.250989	1.22383	Non-Sig	1.09969
MTID650	CL(18:2/18:2/18:2/22:6)	Phosphatidylacids		CL(18:2/18:2/18:2/22:6)_neg	cardioliPhosphatidylinositolsn liPhosphatidylinositolsds	HMDB58815	26453.5	7657.05	47103.3	161647	513695	746138	4175.56	6266.29	4873.59	6266.81	3477.5	6266.65	47.969	0.0794547	1.01998	5.58403	1.09988	Non-Sig	1.01968
MTID273	7-Dehydrocholesterol	Steroids, hormones	C01164	7-Dehydrocholesterol_pos	Steroids, hormones	HMDB0000032	36465.8	23340.2	39385.5	28446.8	42303.2	17506.4	8754.25	33555.4	32094.2	13858.4	24800	6565.48	1.5669	0.100731	1.01746	0.647913	0.996836	Non-Sig	0.998498
MTID370	Deoxycholic acid	Bile acids	C04483	Deoxycholic acid_neg	Bile acids	HMDB0000626	445410	353539	228956	276292	266551	125266	411307	559537	590861	265152	306913	374413	0.67619	0.0819528	1.01676	-0.564499	1.08644	Non-Sig	1.01427
MTID867	PC(16:0/16:0)	Phosphatidylacids	C00157	PC(16:0/16:0)_neg	Phosphatidylcholines	HMDB0000564	209490	27146.4	10440	26449.2	15311.7	8352.38	330609	55683.1	32714.2	42456.7	278401	229680	0.30653	0.106687	1.00962	-1.7059	0.971887	Non-Sig	0.966486
MTID946	PG(18:2/18:2)	Phosphatidylacids		PG(18:2/18:2)_neg	Phosphatidylglycerols	HMDB0010650	51516.8	8353.15	217179	517630	1.56578e+06	2.57679e+06	4873.18	18796.1	35501.9	18102.2	13921.1	27146.3	41.721	0.0862837	1.00806	5.3827	1.06407	Non-Sig	0.995278
MTID193	Allantoic acid	nucleosides,nucleotides, and analogues	C00499	Allantoic acid_neg	Nucleotides and derivatives	HMDB0001209	117631	150340	141989	99531.1	116929	156601	142685	114126	71695.4	95355.4	59861.9	116934	1.3036	0.0792099	1.00641	0.382501	1.10122	Non-Sig	1.0523
MTID134	Spermidine	Amines,choline, and organonitrogen compounds	C00315	Spermidine_pos	Amines and derivatives	HMDB0001257	1.85459e+07	1.60946e+07	1.89767e+07	1.87642e+07	2.13835e+07	2.04345e+07	9.58468e+06	2.14869e+07	1.74859e+07	1.51088e+07	1.68583e+07	1.61722e+07	1.181	0.125601	1.00488	0.240009	0.901006	Non-Sig	0.946727
MTID230	Histidine	Amino acids, peptides, and analogues	C00135	Histidine_pos	Amino acids, peptides, and analogues	HMDB0000177	1.36331e+07	1.34838e+07	1.18448e+07	1.19916e+07	1.26318e+07	1.36452e+07	1.46479e+07	2.02974e+07	1.49531e+07	1.66284e+07	1.11273e+07	14536060	0.83773	0.0788205	1.00194	-0.255443	1.10336	Non-Sig	1.01222
MTID758	Glycylproline	Amino acids, peptides, and analogues		Glycylproline_pos	Amino acids, peptides, and analogues	HMDB0000721	38657	32821.3	38650.7	27715.1	19693.1	61262.1	13128.1	40842.9	21151.2	25529.3	16045.2	34278.3	1.4492	0.149069	0.983982	0.535257	0.826612	Non-Sig	0.877565
MTID139	Deoxyguanosine	nucleosides,nucleotides, and analogues	C00330	Deoxyguanosine_pos	nucleosides，nucleotides, and analogues	HMDB0000085	237051	237784	229026	178680	175778	108671	137851	231215	293217	309253	296868	415734	0.69293	0.0721788	0.9811	-0.529218	1.14159	Non-Sig	1.03202
MTID416	Eicosapentaenoic acid	Fatty acids	C06428	Eicosapentaenoic acid_neg	Eicosapentaenoic acid	HMDB0001999	1.16011e+07	1.31958e+07	1.13931e+07	1.32841e+07	1.33183e+07	1.44748e+07	1.01114e+07	1.69796e+07	1.73039e+07	1.53596e+07	1.48084e+07	1.80382e+07	0.83441	0.0715293	0.980037	-0.261172	1.14552	Non-Sig	1.03919
MTID613	Carnitine-C16:1OH	Acyl carnitines		Carnitine-C16:1OH_pos	Acyl carnitines	NA	1.67965e+06	1.4025e+06	2.39145e+06	3.04352e+06	2.11978e+06	1.32846e+06	1.66215e+06	818685	1.08779e+06	1.00356e+06	2.0888e+06	1.35398e+06	1.4929	0.074475	0.975594	0.578118	1.12799	Non-Sig	1.04529
MTID608	Carnitine-C14:1	Acyl carnitines		Carnitine-C14:1_pos	Acyl carnitines	NA	1.15666e+06	559367	1.01009e+06	1.10995e+06	999124	597293	1.23399e+06	478428	1.6519e+06	1.17489e+06	2.04975e+06	1.43963e+06	0.67664	0.10185	0.974175	-0.56354	0.992038	Non-Sig	0.952311
MTID94	D-Glucuronic acid	Sugar and derivatives	C00191	D-Glucuronic acid_neg	Carbohydrates and carbohydrate conjugates	HMDB0000127	825452	1.02033e+06	1.86944e+06	762128	752372	752358	521998	624318	869641	861634	664316	606917	1.4419	0.136403	0.972546	0.527971	0.865176	Non-Sig	0.961562
MTID564	7-ketocholesterol	Steroids, hormones		7-ketocholesterol_pos	Steroids, hormones	HMDB0000501	332565	308505	215149	268402	255272	224644	196194	309226	345685	418640	396748	403322	0.77521	0.0746555	0.970788	-0.367341	1.12694	Non-Sig	1.03995
MTID519	12-Ketolithocholic acid	Bile acids		12-Ketolithocholic acid_neg	Bile acids	HMDB0000328	46630.1	47985	35498.8	35497.5	21578	16707.1	45938.1	82133	80739.1	47330.3	27024.1	40369.9	0.63022	0.0881921	0.970094	-0.666073	1.05457	Non-Sig	0.986526
MTID47	Urea	Amino acids, peptides, and analogues	C00086	Urea_pos	Amino acids, peptides, and analogues	HMDB0000294	1.53339e+07	1.68809e+07	1.84247e+07	1.4772e+07	2.10349e+07	2.02868e+07	1.50762e+07	1.22086e+07	1.53505e+07	1.13179e+07	2.07296e+07	1.32455e+07	1.2139	0.10016	0.968756	0.27965	0.999308	Non-Sig	0.960741
MTID59	Choline	Amines,choline, and organonitrogen compounds	C00114	Choline_pos	Organonitrogen compounds	HMDB0000097	3.70002e+06	3.80455e+06	3.02642e+06	3.54655e+06	3.70823e+06	3.23162e+06	2.64891e+06	5.10547e+06	4.47291e+06	4.82824e+06	3.92819e+06	4.57697e+06	0.82225	0.0751927	0.967861	-0.282351	1.12382	Non-Sig	1.05341
MTID442	Phytosphingosine	Sphingolipids	C12144	Phytosphingosine_pos	Lipids	HMDB0004610	1.38458e+07	1.47945e+07	1.71699e+07	1.32707e+07	1.38987e+07	1.572e+07	9.03851e+06	1.03959e+07	1.40174e+07	1.57627e+07	1.42252e+07	1.41006e+07	1.1439	0.157071	0.967219	0.193961	0.803904	Non-Sig	0.848495
MTID509	2-Hydroxybenzoic acid	Flavonoids, benzene and substituted derivatives	C00805	2-Hydroxybenzoic acid_neg	Benzoic acids and derivatives	HMDB0001895	797675	574583	737100	573519	554032	540209	858581	772607	668552	638254	723898	1.29324e+06	0.76226	0.100141	0.966036	-0.391645	0.999389	Non-Sig	0.993177
MTID276	CAFFEIC ACID	Organic acids and derivatives	C01481	CAFFEIC ACID_neg	Hydroxycinnamic acids	HMDB0001964	461158	387471	238373	290885	198788	327198	213881	167221	260085	168112	165043	388930	1.3965	0.121497	0.9633	0.481816	0.915435	Non-Sig	0.926736
MTID160	Malonic acid	Organic acids and derivatives	C04025	Malonic acid_neg	Organic acids and derivatives	HMDB0000691	4.89682e+07	38541779	7.54281e+07	5.22031e+07	5.1806e+07	6.52382e+07	3.51861e+07	3.40966e+07	4.74856e+07	3.15123e+07	6.95104e+07	3.70603e+07	1.3034	0.134125	0.96238	0.38228	0.872491	Non-Sig	0.929542
MTID1027	SM 44:1;2	Sphingolipids		SM 44:1;2_pos	Sphingomyelins	NA	160463	198271	223180	206220	287656	215159	180877	176496	207147	171789	157032	186687	1.1953	0.0839404	0.960386	0.257373	1.07603	Non-Sig	1.03028
MTID60	Glycerol	Sugar and derivatives	C00116	Glycerol_neg	Sugar and derivatives	HMDB0000131	6963.16	1392.02	7658.93	4873.4	4176.62	7658.06	5571.2	19489.8	6264.51	7656.47	7658.24	20187.7	0.48965	0.0828667	0.95771	-1.03018	1.08162	Non-Sig	1.02382
MTID165	histamine	Amines,choline, and organonitrogen compounds	C00388	histamine_pos	Organonitrogen compounds	HMDB0000870	194729	308486	352979	258904	250503	154612	86784.3	82413.9	259638	307043	76583.4	193269	1.5116	0.121067	0.955308	0.596076	0.916975	Non-Sig	0.919253
MTID351	Deoxycorticosterone	Steroids, hormones	C03205	Deoxycorticosterone_pos	Steroids, hormones	HMDB0000016	1.10856e+06	734512	997827	1.22177e+06	464635	451504	490121	511989	727957	495225	826370	396771	1.4438	0.121342	0.953239	0.529871	0.915987	Non-Sig	0.932415
MTID939	PG(18:0/18:1)	Phosphatidylacids		PG(18:0/18:1)_neg	Phosphatidylglycerols	HMDB0010603	41060.1	22965.1	28532.8	61939.2	36190.3	38970.7	25052.5	93946.9	58459.7	48020	50800.3	114134	0.58824	0.0938235	0.95167	-0.765523	1.02769	Non-Sig	0.979714
MTID16	S-Adenosylhomocysteine	nucleosides,nucleotides, and analogues	C00021	S-Adenosylhomocysteine_pos	nucleosides，nucleotides, and analogues	HMDB0000939	4.34631e+06	3.25483e+06	1.84626e+06	2.69733e+06	2.69018e+06	3.13287e+06	1.82026e+06	5.23943e+06	7.04455e+06	4.19401e+06	4.3366e+06	4.49721e+06	0.66223	0.0750454	0.949083	-0.594596	1.12468	Non-Sig	1.03928
MTID990	SM 30:2;4	Sphingolipids		SM 30:2;4_pos	Sphingomyelins	NA	238812	307704	200910	267034	219555	183635	173587	165393	150789	211510	169314	266654	1.2466	0.0969414	0.94807	0.317999	1.01349	Non-Sig	1.04418
MTID532	2-Ketohexanoic acid	Organic acids and derivatives	C00902	2-Ketohexanoic acid_neg	Organic acids and derivatives	HMDB0001864	153934	130025	159331	148075	170907	169145	96728.2	304036	415366	366012	158183	192620	0.6076	0.080733	0.946051	-0.718806	1.09295	Non-Sig	1.00973
MTID983	Pyrraline	AGEs		Pyrraline_pos	AGEs	HMDB0033143	6566.03	56163.2	42305.7	13131.3	12399.4	16777	8023.67	8753.42	6565.48	8751.55	10940.9	19694.7	2.3488	0.121915	0.943215	1.23192	0.913944	Non-Sig	0.948461
MTID176	Ureidosuccinic acid	nucleosides,nucleotides, and analogues	C00438	Ureidosuccinic acid_neg	Nucleotides and derivatives	HMDB0000828	169824	178876	188622	132230	128762	212287	161472	192101	103011	95359.4	111366	146164	1.2485	0.132479	0.939722	0.320196	0.877854	Non-Sig	0.960946
MTID43	Uridine triphosphate	nucleosides,nucleotides, and analogues	C00075	UTP_neg	Nucleotides and derivatives	HMDB0000285	58051.9	25060.3	74474.5	75173.4	56382.9	56383.1	14618.9	38983.5	65433.2	63347.3	28538.6	29929.8	1.4346	0.148524	0.939283	0.520649	0.828204	Non-Sig	0.887283
MTID14	S-Adenosylmethionine	Amino acids, peptides, and analogues	C00019	S-Adenosylmethionine_pos	Amino acids, peptides, and analogues	HMDB0001185	13856.1	26987.5	8023.94	18231.8	21149.3	14587.3	8023.39	29173.5	29172.5	20420	34282.2	36465.5	0.65277	0.101507	0.936992	-0.615353	0.993504	Non-Sig	0.975017
MTID386	Taurochenodeoxycholic Acid	Bile acids	C05465	Taurochenodeoxycholic Acid (TCDCA)_neg	Bile acids	HMDB0000951	990627	1.36106e+06	774858	2.05613e+06	3.08727e+06	850792	461120	1.09996e+06	5.13333e+06	6.99322e+06	3.12049e+06	3.67462e+06	0.44529	0.105848	0.935938	-1.16718	0.975317	Non-Sig	0.97095
MTID774	Hydroxyisocaproic acid	Fatty acids		Hydroxyisocaproic acid_neg	Hydroxyisocaproic acid	HMDB0000746	276300	204627	202890	255439	233502	161464	272836	211581	284317	265873	289533	219234	0.86448	0.139596	0.931178	-0.210096	0.855128	Non-Sig	0.912207
MTID544	3-Hydroxy-cis-5-tetradecenoylcarnitine	Acyl carnitines		3-Hydroxy-cis-5-tetradecenoylcarnitine _pos	Acyl carnitines	HMDB0013330	110130	91901.3	157541	172123	126174	67828.8	94820.9	48137.7	73665.1	75126	134204	83147.5	1.4254	0.0996546	0.927422	0.511367	1.0015	Non-Sig	0.969501
MTID11	UDP	nucleosides,nucleotides, and analogues	C00015	UDP_neg	Nucleotides and derivatives	HMDB0000295	2.66775e+06	1.87012e+06	2.30477e+06	2.25643e+06	2.21048e+06	2.56892e+06	1.88909e+06	1.08018e+06	2.3521e+06	2.33086e+06	2.22508e+06	1.82472e+06	1.186	0.142721	0.922972	0.246104	0.845512	Non-Sig	0.869151
MTID68	Deoxyadenosine triphosphate	nucleosides,nucleotides, and analogues	C00131	Deoxyadenosine triphosphate_neg	Nucleotides and derivatives	HMDB0001532	9047.64	7655.42	15309.9	8350.28	11133.5	6262.5	0	0	11134.6	12527.5	4871.53	5569.73	1.6598	0.155174	0.92196	0.731009	0.809182	Non-Sig	0.846487
MTID915	PE(O-18:0/18:1)	Phosphatidylacids		PE(O-18:0/18:1)_neg	Phosphatidylethanolamines	NA	10440.7	6265.06	8355.01	13922.5	9747.63	11012	6265.23	14618.9	17405.6	18100	11137.7	15318.2	0.72114	0.09589	0.916695	-0.471649	1.01823	Non-Sig	0.997134
MTID478	L-beta-Homotyrosine	Amino acids, peptides, and analogues	C19622	L-beta-Homotyrosine_pos	Beta amino acids and derivatives	NA	4.02049e+06	3.57414e+06	3.51961e+06	4.04584e+06	2.18209e+06	3.11207e+06	1.88666e+06	3.79105e+06	2.8698e+06	3.11954e+06	2.90633e+06	2.57861e+06	1.1925	0.180114	0.912495	0.253989	0.744452	Non-Sig	0.81897
MTID808	LPE(20:3)	Phosphatidylacids		LPE(20:3)_neg	Lysophosphatidylethanolamines	HMDB0011484	1.40697e+06	1.67075e+06	1.34536e+06	2.80108e+06	1.82286e+06	1.8103e+06	1.42438e+06	4.0807e+06	2.15691e+06	2.21537e+06	2.07684e+06	4.03092e+06	0.67921	0.120261	0.911709	-0.55807	0.919877	Non-Sig	0.923863
MTID46	D-Fructose 6-phosphate	Sugar and derivatives	C00085	D-Fructose 6-phosphate_neg	Sugar and derivatives	HMDB0000124	1.20522e+07	1.07688e+07	1.02848e+07	9.8999e+06	1.08168e+07	1.17351e+07	1.29897e+07	1.08522e+07	1.27663e+07	1.107e+07	1.24595e+07	1.07431e+07	0.9249	0.131553	0.909962	-0.112631	0.880898	Non-Sig	0.91632
MTID1039	Taurohyocholic acid	Bile acids		Taurohyocholic acid (THCA)_neg	Bile acids	NA	1.83882e+06	2.85471e+06	863022	4.12145e+06	4.33417e+06	2.81199e+06	1.44423e+06	6.26946e+06	1.29242e+07	6.10549e+06	3.86276e+06	3.85395e+06	0.48822	0.113835	0.908494	-1.0344	0.943726	Non-Sig	0.965762
MTID539	3,7,12 Taurodehydrocholic acid	Bile acids		3,7,12 Taurodehydrocholic acid_neg	Bile acids	NA	13921.3	20881.4	22272.5	7656.1	8351.94	28533.8	9744.69	11132.9	14571.2	6263.73	16707.7	11136.7	1.4609	0.18122	0.90799	0.546857	0.741794	Non-Sig	0.952036
MTID1045	TG48:5-FA18:3	Acyl glycerol		TG48:5-FA18:3_pos	Triacylglycerols	NA	4373.35	9481.48	8752.3	10941.8	8753.75	16561.8	2919.64	5836.86	8022.27	10943.4	6566.5	6563.25	1.4409	0.153798	0.907696	0.52697	0.81305	Non-Sig	0.844226
MTID203	4-Aminobenzoic acid	Vitamins and derivatives	C00568	Vitamin-B10(Aminobenzoic Acid_PABA)_pos	Vitamins and derivatives	HMDB0001392	2.69953e+07	1.97582e+06	5.12317e+06	2.93571e+07	3.72293e+06	1.81098e+06	17504.3	6.4841e+06	2.58992e+06	2.05547e+06	2.20418e+06	2.70288e+06	4.2971	0.131809	0.904663	2.10336	0.880056	Non-Sig	1.0434
MTID67	Inosine 5'-monophosphate	nucleosides,nucleotides, and analogues	C00130	IMP (Inosine 5'-monophosphate)_pos	nucleosides，nucleotides, and analogues	HMDB0000175	5.76682e+06	4.85463e+06	5.44582e+06	3.94897e+06	7.09915e+06	4.74336e+06	4.95076e+06	2.58132e+06	2.55252e+06	2.56483e+06	6.46105e+06	4.42374e+06	1.3537	0.112541	0.902402	0.436908	0.948689	Non-Sig	0.926787
MTID207	Guanidinoacetic acid	Amino acids, peptides, and analogues	C00581	Guanidinoacetic acid_pos	Amino acids, peptides, and analogues	HMDB0000128	1.99144e+08	2.06281e+08	1.87254e+08	2.01776e+08	1.99673e+08	2.05211e+08	184966028	2.36001e+08	2.19895e+08	2.28912e+08	2.01076e+08	2.17163e+08	0.93115	0.0997548	0.902209	-0.102915	1.00107	Non-Sig	0.977012
MTID992	SM 32:1;4	Sphingolipids		SM 32:1;4_pos	Sphingomyelins	NA	179987	194567	171532	153649	294653	431765	178691	197121	124390	152434	154611	182179	1.4414	0.137469	0.900261	0.527471	0.861796	Non-Sig	0.875687
MTID824	methylglyoxal-hydroimidazolone	AGEs		MG-H imidazolones_pos	AGEs	NA	1.03828e+07	1.00795e+07	9.70237e+06	6.83336e+06	6.25274e+06	1.8407e+07	4.74982e+06	1.35922e+07	6.08429e+06	7.36332e+06	4.54844e+06	6.38001e+06	1.4434	0.188838	0.89644	0.529471	0.723911	Non-Sig	0.806335
MTID617	Carnitine-C18:1OH	Acyl carnitines		Carnitine-C18:1OH_pos	Acyl carnitines	NA	53238.6	50322.6	59074.6	68556.7	56888.1	45946.4	49592.8	27713.7	43026.7	40112.8	63449.2	48865.5	1.2246	0.108923	0.895862	0.292311	0.962881	Non-Sig	0.952105
MTID513	(9R)-9-Hydroxyeicosatetraenoic Acid	Arachidonic acid metabolites		9-HETE_neg	Arachidonic acid metabolites	HMDB10222	108583	85611.7	64037.6	125989	74476.4	171231	90490.8	215771	128768	130853	128767	222732	0.68666	0.108702	0.894113	-0.542332	0.963764	Non-Sig	0.935946
MTID465	Palmitoylethanolamide	Amines,choline, and organonitrogen compounds	C16512	Palmitoylethanolamide_pos	Amines and derivatives	HMDB0002100	722071	1.2144e+06	1.05103e+06	1.06486e+06	1.0211e+06	859199	831460	1.12832e+06	1.1874e+06	1.10864e+06	1.37119e+06	1.4011e+06	0.84413	0.128335	0.888009	-0.244463	0.891656	Non-Sig	0.894289
MTID996	SM 34:1;2	Sphingolipids		SM 34:1;2_pos	Sphingomyelins	NA	2.61022e+06	4.02372e+06	2.85433e+06	2.07656e+06	2.89622e+07	7.76548e+07	201309	181596	218081	184288	1.71967e+06	1.00068e+06	33.712	0.152886	0.884735	5.07519	0.815631	Non-Sig	0.847206
MTID378	(5-L-Glutamyl)-L-glutamine	Amino acids, peptides, and analogues	C05283	gamma-Glutamylglutamine_pos	Dipeptides	NA	1.27851e+06	1.34197e+06	1.4135e+06	1.59723e+06	1.8102e+06	1.42076e+06	542622	1.78761e+06	1.36385e+06	1.2654e+06	1.06846e+06	1.20194e+06	1.2258	0.170125	0.882856	0.293724	0.769233	Non-Sig	0.937444
MTID450	Apocholic acid	Bile acids	C15375	Apocholic acid_neg	Bile acids	NA	4.38874e+06	4.47328e+06	2.53947e+06	4.04691e+06	2.32005e+06	2.36976e+06	4.18709e+06	1.0929e+07	9.40538e+06	4.18482e+06	3.49685e+06	2.65399e+06	0.57774	0.127137	0.876404	-0.791508	0.895728	Non-Sig	0.900867
MTID965	PI(18:2/16:1)	Phosphatidylacids		PI(18:2/16:1)_neg	Phosphatidylinositols	NA	1.35469e+06	1.39119e+06	1.24189e+06	940471	730378	573572	1.98662e+06	1.28881e+06	1.12566e+06	920708	1.21189e+06	1.48582e+06	0.77713	0.177745	0.874985	-0.363772	0.750202	Non-Sig	0.8667
MTID477	Malondialdehyde	Organic acids and derivatives	C19440	Malondialdehyde_neg	Organic acids and derivatives	HMDB0006112	6265.42	9048.61	7656.39	12530.3	9745.42	9740.97	11137.2	20185.3	12874.6	9048.75	8354.59	11137.2	0.75596	0.159818	0.869779	-0.403618	0.796375	Non-Sig	0.839423
MTID511	Adenosine phosphosulfate	nucleosides,nucleotides, and analogues	C00224	Adenosine phosphosulfate_neg	Nucleotides and derivatives	HMDB0001003	194196	62549.4	55553.1	132833	153815	62634.6	133630	107888	237130	179577	171918	119721	0.6965	0.14996	0.869449	-0.521805	0.824024	Non-Sig	0.949203
MTID1034	Tauro-alpha/beta/omega muricholic acid	Bile acids		Tauro-alpha/beta/omega muricholic acid	Bile acids	NA	1.79459e+06	2.25147e+06	850489	3.46785e+06	4.29905e+06	2.51736e+06	1.18533e+06	4.99557e+06	7.59961e+06	5.97083e+06	2.84307e+06	3.07251e+06	0.59145	0.136418	0.86632	-0.757672	0.865128	Non-Sig	0.958219
MTID1054	TG58:9-FA22:6	Acyl glycerol		TG58:9-FA22:6_pos	Triacylglycerols	NA	8756.15	5106.47	2189.64	5838.01	2918.43	9486.28	3647.01	21786.5	14586.6	8754.93	5109.43	11668.9	0.52316	0.11166	0.865947	-0.934676	0.952101	Non-Sig	0.93065
MTID52	D-Glucose 1-phosphate	Sugar and derivatives	C00103	D-Glucose 1-phosphate_neg	Sugar and derivatives	HMDB0001586	1.369e+06	274178	287458	201149	217162	410651	165994	266575	216456	199059	166347	201843	2.2689	0.194419	0.864507	1.18199	0.711261	Non-Sig	0.79614
MTID251	Deoxycytidine	nucleosides,nucleotides, and analogues	C00881	Deoxycytidine_pos	nucleosides，nucleotides, and analogues	HMDB0000014	1.97828e+07	1.81441e+07	1.77411e+07	1.92698e+07	2.58336e+07	1.93131e+07	1.48653e+07	2.85779e+07	2.34003e+07	3.30741e+07	2.2479e+07	2.5672e+07	0.81101	0.125215	0.86431	-0.302208	0.902344	Non-Sig	0.930146
MTID387	Glycochenodeoxycholic acid	Bile acids	C05466	Glycochenodeoxycholic acid(GCDCA)_neg	Bile acids	HMDB0000637	91169.7	98825.8	45238.3	87688.6	55677.8	18096.9	31318.2	45935.7	27143.3	89080.3	11138.2	31318.6	1.6814	0.1447	0.860301	0.749663	0.83953	Non-Sig	1.0069
MTID373	Taurocholic acid	Bile acids	C05122	Taurocholic acid_neg	Bile acids	HMDB0000036	2.08723e+06	2.59316e+06	972966	3.98656e+06	4.62981e+06	2.98888e+06	1.38091e+06	5.41018e+06	9.31022e+06	6.6614e+06	3.2881e+06	3.47062e+06	0.58461	0.138974	0.858108	-0.774454	0.857066	Non-Sig	0.945198
MTID789	Lithocholic acid -3-O-sulfate	Bile acids		Lithocholic acid -3-O-sulfate_neg	Bile acids	NA	2089.08	15582	25747.7	41067.5	34802.9	38975.6	22969.7	27150.8	75177.5	55686.3	37251.5	35486.3	0.62377	0.147897	0.856927	-0.680914	0.83004	Non-Sig	0.857173
MTID522	14,15-Epoxy-5,8,11-eicosatrienoic acid	Arachidonic acid metabolites	C14771	14,15-Epoxy-5,8,11-eicosatrienoic acid_neg	Arachidonic acid metabolites	HMDB0004264	598591	444063	249873	493473	385585	600669	267972	886742	821329	519240	550573	1.08931e+06	0.67041	0.118905	0.855481	-0.576884	0.9248	Non-Sig	0.922385
MTID802	LPE(18:0)	Phosphatidylacids		LPE(18:0)_neg	Lysophosphatidylethanolamines	HMDB0011129	1.92938e+07	2.90526e+07	2.2863e+07	2.55578e+07	25954867	2.04393e+07	1.74401e+07	3.17721e+07	2.8565e+07	2.87055e+07	3.1081e+07	3.18982e+07	0.8448	0.135525	0.853977	-0.243318	0.86798	Non-Sig	0.891047
MTID410	Ectoine	nucleosides,nucleotides, and analogues	C06231	Ectoine_pos		HMDB0240650	1.07949e+06	1.06454e+06	858482	712610	935079	1.31505e+06	562358	1.17357e+06	764059	890589	819107	845352	1.1801	0.225356	0.85352	0.238909	0.64713	Non-Sig	0.727241
MTID293	1alpha,25-Dihydroxyvitamin D3	Vitamins and derivatives	C01673	1,25-Dihydroxyvitamin D3_pos	Vitamins and derivatives	HMDB0001903	5.17914e+06	5.94973e+06	6.72867e+06	5.48066e+06	6.27343e+06	6.17003e+06	6.60632e+06	5.91429e+06	6.32779e+06	6.07413e+06	6.57696e+06	6.58923e+06	0.93943	0.168589	0.851336	-0.0901424	0.773171	Non-Sig	1.04617
MTID430	Ribose	Sugar and derivatives	C00121	Ribose_pos	Sugar and derivatives	HMDB0000283	190345	172126	261096	153894	119608	212234	112319	227920	139296	148046	172852	106479	1.2232	0.241182	0.844802	0.29066	0.617656	Non-Sig	0.823279
MTID490	Nicotinic acid	Indoles and heterocyclic compounds	C00253	Vitamin-B3(Nicotinic acid)_pos	Pyridines and derivatives	HMDB0001488	1.70062e+07	1.83616e+07	1.75561e+07	1.71953e+07	1.85481e+07	1.82415e+07	8.82357e+06	1.93495e+07	1.53896e+07	1.74911e+07	1.73687e+07	1.68687e+07	1.1219	0.233614	0.839	0.165944	0.631501	Non-Sig	0.75898
MTID863	p-Aminobenzoic acid	Organic acids and derivatives	C00568	p-Aminobenzoic acid_neg	Organic acids and derivatives	HMDB0001392	548803	387674	125622	477472	742284	555042	331303	573497	1.84716e+06	396722	659110	2.26759e+06	0.46695	0.152585	0.838986	-1.09866	0.816488	Non-Sig	0.857109
MTID180	Deoxycytidine triphosphate	nucleosides,nucleotides, and analogues	C00458	Deoxycytidine triphosphate (dCTP)_pos	nucleosides，nucleotides, and analogues	HMDB0000998	14586.8	9479.43	14585.4	11670.7	11669.6	13126.5	21879.7	19691.9	12400.4	32822.4	8751.27	12400.7	0.69589	0.167524	0.837524	-0.523069	0.775924	Non-Sig	0.8361
MTID826	MODIC	AGEs		MODIC_pos	AGEs	NA	4739.1	9482.97	10943.6	8753.42	8753.97	7293.64	6562.5	7293.64	8024.22	6564.65	7295.23	5836.76	1.2018	0.159677	0.83433	0.265197	0.796758	Non-Sig	0.842778
MTID446	2-Arachidonoylglycerol	Acyl glycerol	C13856	2-Arachidonylglycerol_pos	Monoacylglycerols	HMDB04666	1.23697e+06	748304	1.36895e+06	1.12754e+06	1.38866e+06	1.15598e+06	458020	1.14578e+06	1.11734e+06	1.09264e+06	893436	1.19174e+06	1.1911	0.232416	0.82993	0.252295	0.633734	Non-Sig	0.751069
MTID653	CoQ10H2	Vitamins and derivatives		CoQ10H2_pos	ubiquinone(Coenzyme Q)	HMDB0013111	12400.9	6565.2	17503.9	11670.6	6565.2	9483.44	3648.27	6564.92	14587.9	7293.64	7294.75	8023.67	1.3538	0.24127	0.82629	0.437015	0.617497	Non-Sig	0.71377
MTID976	PS(18:0/20:4)	Phosphatidylacids	C02737	PS(18:0/20:4)_neg	Phosphatidylserines	HMDB0010165	200428	232444	241490	164246	149637	141278	116225	161463	306214	376494	329871	288120	0.71562	0.127853	0.821368	-0.482734	0.893288	Non-Sig	0.904812
MTID99	Oxalic acid	Organic acids and derivatives	C00209	Oxalic acid _neg	Organic acids and derivatives	HMDB0002329	18795.4	27837.8	17400.3	27147.6	18793.8	27841.7	27840.3	29929.4	20184.6	29234.9	29929	22969.7	0.86088	0.196391	0.820135	-0.216116	0.706877	Non-Sig	0.776327
MTID143	Gamma-Aminobutyric acid	Amino acids, peptides, and analogues	C00334	Gamma-Aminobutyric acid_pos	Amino acids, peptides, and analogues	HMDB0000112	443399	457998	448503	382131	328174	551328	329639	401093	423700	425896	260358	451063	1.1395	0.241038	0.820072	0.188401	0.617914	Non-Sig	0.726024
MTID994	SM 34:0;2	Sphingolipids		SM 34:0;2_pos	Sphingomyelins	HMDB0062665	269644	322087	260898	316620	3.55105e+06	9.47762e+06	164440	252031	279355	267684	169211	262955	10.173	0.190338	0.818806	3.34667	0.720475	Non-Sig	0.782843
MTID37	Cytidine triphosphate	nucleosides,nucleotides, and analogues	C00063	Cytidine triphosphate_neg	Nucleotides and derivatives	HMDB0000082	166344	190013	141979	242540	222333	216196	151728	265190	274018	279116	238280	202527	0.83595	0.160996	0.817612	-0.258511	0.793185	Non-Sig	0.917058
MTID804	LPE(18:2)	Phosphatidylacids		LPE(18:2)_neg	Lysophosphatidylethanolamines	HMDB0011477	1.83681e+07	1.92446e+07	1.69993e+07	2.06845e+07	1.99356e+07	1.89672e+07	1.36508e+07	2.62329e+07	2.18656e+07	2.23579e+07	2.25044e+07	2.65887e+07	0.85735	0.139908	0.816397	-0.222044	0.854159	Non-Sig	0.895369
MTID376	3-Aminoisobutyric acid	nucleosides,nucleotides, and analogues	C05145	3-Aminoisobutyric acid_pos	nucleosides，nucleotides, and analogues	HMDB0003911	1.49365e+06	1.38603e+06	1.32076e+06	1.35908e+06	1.33759e+06	1.595e+06	1.19395e+06	1.68655e+06	1.73544e+06	1.76061e+06	1.46595e+06	1.67451e+06	0.89231	0.116394	0.815443	-0.164383	0.934068	Non-Sig	0.918868
MTID569	8,9-DiHETrE	Arachidonic acid metabolites	C14773	8,9-DiHETrE_neg	Arachidonic acid metabolites	HMDB0002311	93266.9	137117	141292	118324	131503	229682	42455.6	217853	101618	92569.2	80038.9	78649.8	1.3881	0.229677	0.813233	0.473112	0.638883	Non-Sig	0.723271
MTID656	Cyanidin-3-glucoside	Sugar and derivatives		Cyanidin-3-glucoside_pos	Anthocyanidin-3-O-glycosides	NA	70747.8	58333.8	62729.1	63455.4	44490.3	42882.4	265216	71728.2	70730.9	81690.6	40845.2	57642	0.58286	0.260219	0.80895	-0.778779	0.584661	Non-Sig	0.728263
MTID545	3-Hydroxyhexanoylcarnitine	Acyl carnitines		3-Hydroxyhexanoylcarnitine_pos	Acyl carnitines	HMDB13131	1.22274e+07	1.09373e+07	1.17805e+07	9.75881e+06	1.10656e+07	9.22852e+06	9.08337e+06	1.2751e+07	9.84915e+06	6.53775e+06	8.28171e+06	1.05464e+07	1.1393	0.206511	0.803147	0.188148	0.685057	Non-Sig	0.760811
MTID553	4-Hydroxybenzoylcholine	Amines,choline, and organonitrogen compounds		4-Hydroxybenzoylcholine_pos	Benzoic acid esters	HMDB0029559	1.43354e+07	1.29141e+07	1.39222e+07	1.29048e+07	1.33525e+07	1.40687e+07	1.48026e+07	1.37547e+07	1.4728e+07	1.38234e+07	1.312e+07	1.4519e+07	0.96165	0.173275	0.800702	-0.0564162	0.761264	Non-Sig	0.886809
MTID388	Deoxyinosine	nucleosides,nucleotides, and analogues	C05512	Deoxyinosine_pos	nucleosides，nucleotides, and analogues	HMDB0000071	719162	506154	597314	519962	483157	576478	455096	792777	655325	695791	654977	769035	0.84569	0.11725	0.798772	-0.241799	0.930887	Non-Sig	0.922889
MTID421	Caffeine	Amines,choline, and organonitrogen compounds	C07481	Caffeine_pos	Xanthines	HMDB0001847	20424.4	18961.9	7293.64	7293.64	8752.66	8752.1	7294.75	7293.64	8023.74	13856.4	3646.96	8752.66	1.4627	0.211854	0.798466	0.548634	0.673962	Non-Sig	0.799516
MTID317	LTB4	Arachidonic acid metabolites	C17649	LTB4_neg	Arachidonic acid metabolites	HMDB0001085	3480.28	2088.2	1393.34	1392.78	4177.22	2088.47	77250.1	9748.2	3480	2784.86	2088.75	3480.28	0.14793	0.277354	0.795166	-2.75701	0.556965	Non-Sig	0.71199
MTID950	PI(14:0/18:1)	Phosphatidylacids		PI(14:0/18:1)_neg	Phosphatidylinositols	NA	41770.1	11836.7	13229.5	4874.85	20191.7	6963.06	15316.4	43859.2	26454.2	30630.7	16010.8	32718.3	0.59923	0.149786	0.794954	-0.738818	0.824527	Non-Sig	0.858434
MTID542	3alpha-Hydroxy-6,7-DiketoCholanic Acid sulfate	Bile acids		3a-Hydroxy-6,7-DiketoCholanic Acid sulfate_neg	Bile acids	NA	25752.6	25057.1	20182.9	17397.5	13919	26446.2	55680.8	16006.9	29929.9	22271.9	23664.9	25753.1	0.74293	0.247586	0.789725	-0.428702	0.606275	Non-Sig	0.794135
MTID473	Allocholic acid	Bile acids	C17737	Allocholic acid_neg	Bile acids	HMDB0000505	1.11851e+06	625718	80045.6	812227	354958	88393.6	2.76007e+06	5.19257e+06	630585	479552	409960	196973	0.31851	0.21547	0.786205	-1.65059	0.666612	Non-Sig	0.742466
MTID761	Heptadecanoic acid	Fatty acids		FA(17:0)_neg	Long-chain fatty acids	HMDB0002259	3.55585e+06	1.79564e+06	688689	996651	948637	803205	708514	1.25421e+06	788558	685213	815042	1.05726e+06	1.6555	0.232917	0.778687	0.727267	0.632798	Non-Sig	0.793182
MTID339	N-Acetylmethionine	Amino acids, peptides, and analogues	C02712	N-Acetylmethionine_pos	Methionine and derivatives	HMDB0011745	14588.6	8024.78	21153.1	13858.6	4376.71	7295.78	4376.71	5105.42	8023.11	7294.47	16047.1	6565.76	1.4616	0.258081	0.776793	0.547549	0.588244	Non-Sig	0.72416
MTID159	Cytosine	nucleosides,nucleotides, and analogues	C00380	Cytosine_pos	Pyrimidines and pyrimidine derivatives	HMDB0000630	577618	614795	553526	565198	527268	526558	385055	784700	641784	807310	678242	670200	0.84818	0.142294	0.776731	-0.237558	0.846813	Non-Sig	0.868268
MTID633	Carnitine-C8	Acyl carnitines		Carnitine-C8_pos	Acyl carnitines	HMDB00791	3.11132e+06	1.77534e+06	1.58933e+06	2.07353e+06	2.44577e+06	1.56375e+06	2.75513e+06	1.65788e+06	2.48693e+06	2.94016e+06	3.59577e+06	2.04115e+06	0.81146	0.219659	0.772459	-0.301408	0.65825	Non-Sig	0.754178
MTID222	Serine	Amino acids, peptides, and analogues	C00716	Serine_pos	Amino acids, peptides, and analogues	HMDB0062263	3.72116e+06	4.72532e+06	2.49957e+06	3.9204e+06	4.15837e+06	4.7418e+06	4.92855e+06	5.45679e+06	4.47291e+06	4.91934e+06	3.60237e+06	3.76483e+06	0.87555	0.23831	0.769463	-0.191739	0.622859	Non-Sig	0.732157
MTID837	N-Acetylcadaverine	Organic acids and derivatives		N-Acetylcadaverine_pos	Organic acids and derivatives	HMDB0002284	98821.2	133466	177961	64906.8	87156.2	99912.9	106841	60535.6	84965.2	72202.9	105027	95543.4	1.2611	0.231745	0.768973	0.334683	0.634989	Non-Sig	0.94329
MTID762	Hexaethylene glycol	Fatty acids		Hexaethylene glycol_pos	Polyethylene glycols	HMDB0061822	34281.2	19695.8	25529.9	20422.5	25525.5	25528.8	19694.9	29905.4	22613.5	18235.3	24801.2	12399.4	1.1828	0.257822	0.768805	0.242206	0.58868	Non-Sig	0.685977
MTID470	Hyocholic acid	Bile acids	C17649	Hyocholic acid_neg	Bile acids	HMDB0000760	36193.9	54286.1	18791.8	70289.4	24358.8	18790.3	34106.4	136413	100221	46629.9	32713.1	36886.8	0.57552	0.195687	0.768157	-0.797062	0.708437	Non-Sig	0.810077
MTID424	Azelaic acid	Organic acids and derivatives	C08261	Azelaic acid _neg	Organic acids and derivatives	HMDB0000784	2.39054e+07	7.33945e+06	7.02658e+06	8.51742e+06	8.78503e+06	1.25356e+07	8.35885e+06	8.22176e+06	8.46755e+06	8.82195e+06	7.16913e+06	7.84133e+06	1.3934	0.253711	0.761625	0.478609	0.59566	Non-Sig	0.731046
MTID460	Valine	Amino acids, peptides, and analogues	C00183	Valine_pos	Amino acids, peptides, and analogues	HMDB0000883	1.17649e+08	1.23962e+08	1.08573e+08	1.23111e+08	1.16394e+08	1.27788e+08	1.02907e+08	1.54309e+08	1.35574e+08	1.4044e+08	1.2137e+08	132340798	0.91173	0.16279	0.759724	-0.133321	0.788374	Non-Sig	0.845114
MTID5	NADPH	nucleosides,nucleotides, and analogues	C00005	NADPH_neg	nucleosides，nucleotides, and analogues	HMDB0000221	35497.1	52206.9	53597.1	20187.5	26454.8	45943.2	37591.5	51511	57772.5	50814.7	50122.2	45939.6	0.79621	0.143716	0.758453	-0.328779	0.842494	Non-Sig	1.06934
MTID721	FA(18:1)	Fatty acids		FA(18:1)_neg	Fatty acids	NA	4.68664e+07	5.71056e+07	6.08914e+07	6.66897e+07	6.38368e+07	6.53452e+07	5.78896e+07	7.28808e+07	7.06772e+07	6.10338e+07	5.94864e+07	7.12419e+07	0.91741	0.213507	0.758029	-0.124361	0.670587	Non-Sig	0.744832
MTID926	PE(P-18:1/16:0)	Phosphatidylacids		PE(P-18:1/16:0)_neg	Phosphatidylethanolamines	NA	56390	21583.1	8354.21	13921.8	16705.9	3481.63	5569.7	11835.6	21583.5	7658.49	6267.78	7659.75	1.9882	0.24586	0.75505	0.991463	0.609313	Non-Sig	0.832653
MTID306	Homoarginine	Amino acids, peptides, and analogues	C01924	Homoarginine_pos	Amino acids, peptides, and analogues	HMDB0000670	760689	520013	506881	590384	686308	590767	716260	854409	575455	584945	689961	677554	0.89178	0.228783	0.754525	-0.16524	0.640575	Non-Sig	0.74031
MTID280	Cystine	Amino acids, peptides, and analogues	C00491	Cystine_pos	Amino acids, peptides, and analogues	HMDB0000192	743911	1.00358e+06	787696	833763	685550	863183	1.01564e+06	817601	585670	658588	550281	458768	1.2034	0.17302	0.751933	0.267116	0.761903	Non-Sig	0.814847
MTID29	Succinic acid	Organic acids and derivatives	C00042	Succinic acid_neg	Organic acids and derivatives	HMDB0000254	2.12183e+08	1.68792e+08	172005646	1.72668e+08	1.56176e+08	2.04413e+08	1.16878e+08	2.38984e+08	2.60071e+08	2.13153e+08	2.21552e+08	2.58522e+08	0.82972	0.144767	0.742919	-0.269304	0.839331	Non-Sig	0.860238
MTID225	Cortisol	Steroids, hormones	C00735	Cortisol_pos	Steroids, hormones	HMDB0000063	214428	140750	116320	39376.9	60164.7	27716.6	134180	234101	160811	185231	132723	68920.5	0.65369	0.183272	0.741807	-0.613321	0.736903	Non-Sig	0.797542
MTID75	Nicotinamide	Indoles and heterocyclic compounds	C00153	Vitamin-B3(Nicotinamide)_pos	Pyridines and derivatives	HMDB0001406	5.70657e+07	5.96654e+07	5.99585e+07	5.90174e+07	6.00024e+07	6.06338e+07	3.995e+07	6.3358e+07	5.49924e+07	6.01779e+07	5.82435e+07	5.79906e+07	1.0646	0.313924	0.739937	0.0903115	0.503175	Non-Sig	0.646702
MTID850	N-Methylglutamic acid	Amino acids, peptides, and analogues		N-Methylglutamic acid_pos	Glutamic acid and derivatives	NA	4.17562e+06	2.74495e+06	4.17992e+06	2.98892e+06	3.15774e+06	3.38851e+06	1.98817e+06	2.70552e+06	3.40095e+06	2.61325e+06	3.97058e+06	3.56942e+06	1.1309	0.330133	0.731744	0.177471	0.481311	Non-Sig	0.605473
MTID458	Isoleucine	Amino acids, peptides, and analogues	C00407	Isoleucine_pos	Amino acids, peptides, and analogues	HMDB0000172	3.66533e+08	3.59642e+08	3.91379e+08	4.31378e+08	457750274	3.93528e+08	2.56445e+08	3.43124e+08	4.25634e+08	4.20962e+08	3.895e+08	3.52602e+08	1.0969	0.266349	0.731628	0.133432	0.57455	Non-Sig	0.823436
MTID185	Retinol	Vitamins and derivatives	C00473	Retinol_pos	Vitamins and derivatives	HMDB00305	29904.1	4377.26	8023.94	3647.99	3648.55	8026.85	5106.46	5833.86	3647.51	2918.8	3647.72	8022.35	1.9752	0.286884	0.730633	0.981999	0.542294	Non-Sig	0.65
MTID435	Picolinic acid	Amino acids, peptides, and analogues	C10164	2-Picolinic acid_pos	Amino acids, peptides, and analogues	HMDB0002243	2.13592e+06	2.13549e+06	1.76719e+06	1.986e+06	2.16499e+06	2.05125e+06	1.0524e+06	2.30828e+06	1.8262e+06	2.03335e+06	1.92758e+06	1.91737e+06	1.1062	0.308879	0.726161	0.145612	0.510211	Non-Sig	0.763587
MTID803	LPE(18:1)	Phosphatidylacids		LPE(18:1)_neg	Lysophosphatidylethanolamines	HMDB0011475	3.13319e+07	3.77135e+07	3.45392e+07	3.73364e+07	4.01984e+07	3.61601e+07	2.29761e+07	4.50397e+07	4.40931e+07	4.57113e+07	4.41397e+07	5.04631e+07	0.86077	0.186448	0.725905	-0.2163	0.729443	Non-Sig	0.803008
MTID636	CEA	AGEs		CEA_pos	AGEs	NA	587835	506162	482093	442709	448544	647649	330381	573985	494488	426664	507611	503968	1.098	0.356622	0.717113	0.134878	0.447792	Non-Sig	0.563009
MTID395	5-Methoxytryptamine	Indoles and heterocyclic compounds	C05659	5-Methoxytryptamine_pos	Indoles and derivatives	HMDB0004095	482823	92631.4	57622.4	39749	49600	53244.1	26258	51059	45952.7	87525.2	45952.1	42304.9	2.5938	0.293034	0.716732	1.37507	0.533082	Non-Sig	0.681941
MTID142	GABA	Amino acids, peptides, and analogues	C00334	GABA_pos	Amino acids, peptides, and analogues	HMDB0000112	2.35177e+06	2.48366e+06	2.29858e+06	2.18581e+06	1.82174e+06	2.90798e+06	1899789	2.21726e+06	2.25341e+06	2.37406e+06	1.61644e+06	2.45037e+06	1.0966	0.314477	0.715844	0.133037	0.502411	Non-Sig	0.626298
MTID466	Pentadecanoic acid	Fatty acids	C16537	FA(15:0)_neg	Long-chain fatty acids	HMDB0000826	4.22189e+06	2.29817e+06	2.75669e+06	3.11849e+06	2.94674e+06	2.82461e+06	3.06968e+06	5.3771e+06	4.10167e+06	2.90081e+06	2.95687e+06	3.58745e+06	0.82599	0.20549	0.71549	-0.275804	0.687209	Non-Sig	0.770756
MTID538	3,4-dihydroxyphenylalanine	Amines,choline, and organonitrogen compounds	C00355	3,4-dihydroxyphenylalanine(DOPA)_pos	neurotransmitter	HMDB0000181	68551.8	55418.5	76580.6	50687.2	61986.8	101363	54334.8	49599.4	49598.7	76578.9	52506.5	73667.1	1.1636	0.306385	0.715425	0.218595	0.513732	Non-Sig	0.714363
MTID302	L-Thyroxine	Steroids, hormones	C01829	L-Thyroxine(T4)_pos	Steroids, hormones	HMDB0000248	123243	145856	88970.1	165537	143661	110847	107931	159709	166273	183040	131266	144392	0.87173	0.251966	0.714104	-0.198047	0.598658	Non-Sig	0.919348
MTID1002	SM 36:1;2	Sphingolipids		SM 36:1;2_pos	Sphingomyelins	NA	162647	177093	155620	180866	652928	3.27692e+06	229747	213810	163658	150335	164103	128691	4.3853	0.270705	0.71331	2.13268	0.567504	Non-Sig	0.684686
MTID166	Quercetin	Flavonoids, benzene and substituted derivatives	C00389	Quercetin_pos	Phytosterol	HMDB0005794	6564.92	8023.74	5107.29	9482.97	4376.99	10940.3	2916.93	8752.03	5107.29	9479.99	4377.54	3647.99	1.298	0.291174	0.713094	0.37629	0.535848	Non-Sig	0.668542
MTID959	PI(18:0/20:4)	Phosphatidylacids	C00626	PI(18:0/20:4)_neg	Phosphatidylinositols	HMDB0009815	4873.49	4873.03	2783.83	4179.37	3481.68	3453.12	3479.4	4175.75	6265.71	4873.49	3481.57	6267.58	0.82837	0.221263	0.711851	-0.271653	0.655091	Non-Sig	0.79788
MTID518	12 Dehydrocholic Acid sulfate	Bile acids		12 Dehydrocholic Acid sulfate_neg	Bile acids	NA	9746.89	13150.1	18100.7	22968.6	21577.9	6207.01	5428.38	28541.4	27843.1	28284.7	17402.2	20185.9	0.71857	0.222717	0.710854	-0.476799	0.652246	Non-Sig	0.790417
MTID812	LPE(22:6)	Phosphatidylacids		LPE(22:6)_neg	Lysophosphatidylethanolamines	HMDB0011496	1.20552e+06	1.29739e+06	1.39205e+06	1.32172e+06	1.59735e+06	1.55909e+06	881863	2.00314e+06	1.93426e+06	1.85212e+06	1.44774e+06	1.83471e+06	0.84119	0.185433	0.710189	-0.249496	0.731813	Non-Sig	0.793661
MTID86	Thymine	nucleosides,nucleotides, and analogues	C00178	Thymine_pos	nucleosides，nucleotides, and analogues	HMDB0000262	54704	55429.4	68561.1	53606.8	63452.8	49593.8	64186.8	47409.8	79500	79499.6	53243.2	66369.8	0.88503	0.248762	0.706232	-0.176202	0.604215	Non-Sig	0.702064
MTID275	Lathosterol	Steroids, hormones	C01189	Lathosterol_pos	Steroids, hormones	HMDB0001170	23342.2	10213.5	8024.7	4376.99	10210.3	5106.46	10211.3	4374.56	4377.74	5106.18	5106.74	10213.5	1.5556	0.258274	0.702147	0.637471	0.587919	Non-Sig	0.703606
MTID966	PI(18:2/18:2)	Phosphatidylacids	C00626	PI(18:2/18:2)_neg	Phosphatidylinositols	HMDB0009850	32021.7	15317.5	8300.47	33416.5	36896.1	40381.2	43860.2	25759.1	43168	18100.4	32028.6	51510.1	0.77571	0.301065	0.701084	-0.366411	0.52134	Non-Sig	0.661708
MTID566	7-Ketolithocholic acid	Bile acids		7-Ketolithocholic acid_neg	Bile acids	HMDB0000467	45938.1	28538.8	24362.3	34800.9	22969.4	10442.2	36890.4	70297.8	44544.8	15311.7	23664.1	43829.1	0.71226	0.250403	0.698721	-0.489524	0.60136	Non-Sig	0.709263
MTID132	Isocitrate	Organic acids and derivatives	C00311	Isocitrate_neg	Organic acids and derivatives	HMDB0000193	123881	89092.6	143029	57775	27840.1	99522.3	72369.3	61938.2	68907.7	57759.5	57766.5	108221	1.2674	0.339057	0.696833	0.341872	0.469728	Non-Sig	0.783039
MTID179	Saccharopine	Organic acids and derivatives	C00449	Saccharopine_pos	Organic acids and derivatives	HMDB0000279	3.06978e+06	1.60489e+06	3.22946e+06	3.27911e+06	2.12461e+06	3.83919e+06	2.10481e+06	3.97703e+06	3.98876e+06	3.69726e+06	3.12088e+06	4330823	0.80808	0.181728	0.694901	-0.30743	0.740578	Non-Sig	0.809497
MTID616	Carnitine-C18:1	Acyl carnitines		Carnitine-C18:1_pos	Acyl carnitines	HMDB05065	3.55202e+07	2.87278e+07	4.56478e+07	4.13272e+07	4.01435e+07	2.96874e+07	3.3307e+07	1.80228e+07	3.46818e+07	3.17764e+07	3.9575e+07	3.33248e+07	1.1592	0.239183	0.69466	0.213129	0.621269	Non-Sig	0.708077
MTID586	Asp-Glu	Amino acids, peptides, and analogues		Asp-Glu_pos	Dipeptides	HMDB0028752	23341	28447.6	13858.6	32090.2	24068.7	33551.9	21152.3	22613	51782.5	34280.3	44489	25525.5	0.7774	0.238272	0.691222	-0.363271	0.622927	Non-Sig	0.736546
MTID823	Metanephrine	Amines,choline, and organonitrogen compounds	C05588	Metanephrine (MN)_pos	Amines and derivatives	HMDB0004063	511581	560140	320906	611854	539704	483563	292835	759622	1.19391e+06	818353	405510	624341	0.73945	0.225331	0.690624	-0.435475	0.64718	Non-Sig	0.811393
MTID664	DG(14:0/18:2)	Acyl glycerol		DG(14:0/18:2)_pos	Diacylglycerols	HMDB0007016	42302.7	30630.4	21149.5	49591.9	32089.9	26253.5	38651.8	51782.1	33550	30628.7	36463.1	46673.8	0.84971	0.296714	0.69049	-0.234958	0.527661	Non-Sig	0.770342
MTID307	Coenzyme Q(9)	Vitamins and derivatives	C01967	CoQ9_pos	ubiquinone(Coenzyme Q)	HMDB0006707	108669	75915.5	60638.9	60203.3	76875	36531.7	37923.2	80293.6	40044.4	46702	49514.3	79919.3	1.2525	0.289681	0.686393	0.324811	0.53808	Non-Sig	0.753288
MTID261	Dimethylglycine	Amino acids, peptides, and analogues	C01026	Dimethylglycine_pos	Amino acids, peptides, and analogues	HMDB0000092	6.31626e+07	6.31715e+07	5.6774e+07	6.31054e+07	6.10094e+07	6.00646e+07	5.24989e+07	7.02567e+07	6.91851e+07	6.7548e+07	6.39906e+07	6.72159e+07	0.94009	0.203012	0.686361	-0.0891292	0.692478	Non-Sig	0.838003
MTID349	3-Hydroxybenzaldehyde	Flavonoids, benzene and substituted derivatives	C03067	3-Hydroxybenzaldehyde_neg	Hydroxybenzaldehydes	NA	218891	140942	178181	211594	211247	258221	218536	238036	240817	165656	218200	366114	0.84228	0.258649	0.678677	-0.247628	0.587289	Non-Sig	0.682109
MTID585	Aspartylglycosamine	Sugar and derivatives	C04540	Aspartylglycosamine_pos	Sugar and derivatives	HMDB0000489	69279.3	25525.8	39384.4	169938	76579.6	42301.3	89704.8	21882	291004	94812.4	71475.5	149512	0.58883	0.286511	0.677094	-0.764077	0.542859	Non-Sig	0.714966
MTID864	p-Aminohippuric acid	Organic acids and derivatives	D06890	p-Aminohippuric acid_neg	Organic acids and derivatives	HMDB0001867	4.03237e+06	1.02239e+06	834824	807998	568626	869987	956246	649337	564441	630538	618359	1.20542e+06	1.7594	0.311016	0.677081	0.815084	0.507218	Non-Sig	0.641605
MTID347	1-Methylnicotinamide	Vitamins and derivatives	C02918	1-Methylnicotinamide_pos	Vitamins and derivatives	HMDB0000699	7.82443e+06	5.49089e+06	6.57368e+06	7.40094e+06	8.10071e+06	6.5224e+06	4.40905e+06	1.09037e+07	8.42624e+06	8.81659e+06	7.49833e+06	9.64903e+06	0.84327	0.219005	0.669199	-0.245933	0.659546	Non-Sig	0.7832
MTID972	Propionylglycine	Amino acids, peptides, and analogues		Propionylglycine_neg	Amino acids, peptides, and analogues	HMDB0000783	489992	1.1477e+06	567224	647981	895747	574197	476758	523407	681381	590908	778135	420384	1.2454	0.250011	0.668617	0.316609	0.602041	Non-Sig	0.758213
MTID621	Carnitine-C2	Acyl carnitines		Carnitine-C2_pos	Acyl carnitines	HMDB00201	7.33177e+07	5.34046e+07	6.5691e+07	6.4376e+07	6.81438e+07	6.31316e+07	7.41196e+07	5.6884e+07	7.42441e+07	7.27195e+07	7.45909e+07	6.28869e+07	0.93409	0.289731	0.665787	-0.0983665	0.538005	Non-Sig	0.641458
MTID1050	TG58:6-FA22:5	Acyl glycerol		TG58:6-FA22:5_pos	Triacylglycerols	NA	17502.5	5834.51	5105.88	6566.37	2919.59	8021.92	2189.64	8753.77	8024.97	3628.57	5833.93	4373.7	1.4007	0.369841	0.664297	0.486148	0.431986	Non-Sig	0.588553
MTID527	24,25-Epoxycholesterol	Steroids, hormones		24,25-Epoxycholesterol_pos	Steroids, hormones	NA	1.00789e+06	102830	199101	164800	145117	85326.9	140745	192544	127260	87143.4	149504	109391	2.1139	0.330692	0.659049	1.07991	0.480576	Non-Sig	0.633492
MTID389	Ergothioneine	Amino acids, peptides, and analogues	C05570	Ergothioneine_pos	Histidine and derivatives	HMDB0003045	1.1652e+07	7.62066e+06	5.23955e+06	8.91706e+06	1.13167e+07	9.00769e+06	6.75345e+06	1.33701e+07	1.15453e+07	1.13896e+07	9.75484e+06	1.06412e+07	0.84712	0.25234	0.655173	-0.239362	0.598014	Non-Sig	0.858197
MTID294	Cysteamine	Amino acids, peptides, and analogues	C01678	Cysteamine_pos	Amino acids, peptides, and analogues	HMDB0002991	47398.2	67460.3	136380	38288	70744.1	101366	33911.6	41569.5	56154.8	31725.1	135650	31364.8	1.3973	0.348746	0.654866	0.482642	0.45749	Non-Sig	0.749177
MTID737	FA(24:3)	Fatty acids		FA(24:3)_neg	Fatty acids	NA	9.4324e+06	526185	603459	468387	385933	453081	509824	394623	497635	552288	399861	558877	4.0745	0.340492	0.650061	2.02662	0.467893	Non-Sig	0.624781
MTID24	Acetic acid	Organic acids and derivatives	C00033	Acetic acid_neg	Organic acids and derivatives	HMDB0000042	702261	479883	627781	552966	696002	651444	199053	634753	669536	478504	695290	592990	1.1346	0.401384	0.647951	0.182184	0.39644	Non-Sig	0.56092
MTID730	FA(22:1)	Fatty acids		FA(22:1)_neg	Fatty acids	NA	1.20044e+07	652501	904810	1.21069e+06	815348	469775	1.41531e+06	570359	652851	718277	592650	633027	3.5041	0.331291	0.647634	1.80904	0.479791	Non-Sig	0.641286
MTID392	3-methoxytyramine	Amines,choline, and organonitrogen compounds	C05587	3-methoxytyramine (3-MT)_pos	neurotransmitter	HMDB0000022	696150	822704	645483	693636	631644	706038	474099	1.11733e+06	784749	906589	787677	819088	0.85809	0.22552	0.643611	-0.220799	0.646815	Non-Sig	0.730604
MTID344	Cyanocobalamin	Vitamins and derivatives	C02823	Cyanocobalamin_pos	Vitamins and derivatives	HMDB0000607	85334.4	26256.2	24796.6	37196.7	23337.3	101382	20423.4	70021	101382	80963.1	50323.7	157542	0.62062	0.230073	0.638105	-0.688218	0.638134	Non-Sig	0.721001
MTID634	Carnitine-C8:1	Acyl carnitines		Carnitine-C8:1_pos	Acyl carnitines	HMDB13324	608282	289556	489408	485750	627979	382916	421573	423013	943009	721329	634523	444903	0.80368	0.271223	0.636182	-0.315307	0.566674	Non-Sig	0.702209
MTID334	2-Phenylacetamide	Flavonoids, benzene and substituted derivatives	C02505	2-Phenylacetamide_pos	Phenylacetamides	HMDB0010715	7.57298e+07	1.02114e+08	4.69624e+07	1.00579e+08	7.24644e+07	8.59928e+07	4.98927e+07	165409518	1.13256e+08	9.2548e+07	8.85493e+07	9.77093e+07	0.79663	0.268448	0.631591	-0.328018	0.571139	Non-Sig	0.726976
MTID412	Sulfanilic acid	Flavonoids, benzene and substituted derivatives	C06335	Sulfanilic acid_pos	Benzenesulfonic acids and derivatives	NA	5106.26	3646.96	7291.49	5836.28	6563.89	5106.26	5835.45	8751.27	4376.71	10211.4	4376.23	7294.75	0.82141	0.296276	0.624856	-0.283826	0.528303	Non-Sig	0.640814
MTID439	Leucyl-leucine	Amino acids, peptides, and analogues	C11332	Leucylleucine_pos	Dipeptides	HMDB0028933	1.52885e+07	1.2206e+07	1.14961e+07	1.97239e+07	1.1035e+07	1.82687e+07	9.23075e+06	1.82865e+07	1.33935e+07	1.26038e+07	1.28807e+07	1.021e+07	1.149	0.360461	0.623202	0.200379	0.443141	Non-Sig	0.640165
MTID384	Vitamin D3	Vitamins and derivatives	C05443	Vitamin D3_pos	Vitamins and derivatives	HMDB0000876	158988	145853	39384.7	83876.3	119603	132005	52510.2	38656.7	142572	70377.3	103198	124346	1.2785	0.342564	0.623173	0.354452	0.465258	Non-Sig	0.712458
MTID129	Glutamate	Amino acids, peptides, and analogues	C00025	Glutamate_pos	Amino acids, peptides, and analogues	HMDB0000148	8.80855e+07	8.40122e+07	8.66508e+07	8.82246e+07	9.62581e+07	8.87069e+07	8.32533e+07	9.12437e+07	9.78748e+07	1.03471e+08	8.4916e+07	9.55896e+07	0.95612	0.283748	0.622985	-0.0647364	0.547068	Non-Sig	0.711939
MTID618	Carnitine-C18:2	Acyl carnitines		Carnitine-C18:2_pos	Acyl carnitines	HMDB06469	3.47946e+06	2.29813e+06	3.92962e+06	3.92511e+06	3.75134e+06	2.47826e+06	3.11264e+06	1.65631e+06	3.20337e+06	2.6899e+06	3.67615e+06	2.74944e+06	1.1623	0.285577	0.619258	0.216982	0.544277	Non-Sig	0.664518
MTID568	8(R)-hydroxy- eicosatetraenoic acid	Arachidonic acid metabolites		8-HETE_neg	Arachidonic acid metabolites	HMDB04679	123095	98829.7	60556.8	148249	111364	180273	98140.2	226901	120409	106485	130162	252657	0.77279	0.293649	0.617964	-0.371852	0.532172	Non-Sig	0.645072
MTID614	Carnitine-C16OH	Acyl carnitines		Carnitine-C16OH_pos	Acyl carnitines	HMDB13336	353018	278612	520052	403349	476272	353743	289571	210797	379288	326026	516414	327491	1.1637	0.335292	0.613992	0.218719	0.474577	Non-Sig	0.589429
MTID548	3-Methylcytidine	nucleosides,nucleotides, and analogues		3-Methylcytidine_pos	Pyrimidine nucleosides	NA	7.67402e+06	7.10885e+06	1.10137e+07	6.99797e+06	7.80636e+06	8.65201e+06	5.45603e+06	9.18089e+06	1.19509e+07	1.25567e+07	1.08976e+07	8.67251e+06	0.83885	0.22757	0.609288	-0.253515	0.642886	Non-Sig	0.773624
MTID734	FA(24:0)	Fatty acids		FA(24:0)_neg	Fatty acids	NA	2.48768e+07	203238	112750	386637	239435	71336.8	1.685e+06	151731	115190	390469	381400	56030.2	9.3136	0.3719	0.60487	3.21934	0.429574	Non-Sig	0.592995
MTID479	Oleamide	Amines,choline, and organonitrogen compounds	C19670	Oleamide_pos	Fatty amides	HMDB0002117	1.91382e+06	4.95542e+06	3.48499e+06	3.85805e+06	5.19496e+06	3.54944e+06	2.1968e+06	3.16308e+06	4.23405e+06	3.66572e+06	2.72424e+06	3.32543e+06	1.1889	0.306211	0.603151	0.249627	0.513979	Non-Sig	0.72186
MTID464	L-Homocysteic acid	Amino acids, peptides, and analogues	C16511	L-Homocysteic acid_pos	Amino acids, peptides, and analogues	HMDB0002205	99188.6	127635	121800	107212	148790	88251.1	134205	111592	102107	113783	51783	69287	1.189	0.260075	0.599376	0.249749	0.584901	Non-Sig	0.70714
MTID809	LPE(20:4)	Phosphatidylacids		LPE(20:4)_neg	Lysophosphatidylethanolamines	HMDB0011487	2.01404e+07	2.14146e+07	1.82886e+07	2.31996e+07	2.26294e+07	2.13083e+07	1.75813e+07	2.45728e+07	2.17182e+07	2.24005e+07	2.42851e+07	2.4999e+07	0.93674	0.312532	0.595958	-0.0942794	0.505106	Non-Sig	0.728723
MTID865	PC(14:0/18:1)	Phosphatidylacids	C00157	PC(14:0/18:1)_neg	Phosphatidylcholines	HMDB0007872	18099.5	6267.78	11836.2	6963.35	12533	10441	4873.3	12529.4	14994.1	12504.4	19492.1	25759.1	0.73366	0.264141	0.591797	-0.446816	0.578164	Non-Sig	0.67448
MTID173	5-Aminopentanoic acid	Amino acids, peptides, and analogues	C00431	5-Aminopentanoic acid_pos	Amino acids, peptides, and analogues	HMDB0003355	1.20274e+08	1.32163e+08	1.11666e+08	1.24195e+08	1.197e+08	1.30202e+08	9.89664e+07	1.68501e+08	137358088	143717446	124621638	1.33863e+08	0.91472	0.269913	0.59133	-0.128598	0.568777	Non-Sig	0.685242
MTID406	Sphingosine 1-phosphate	Sphingolipids	C06124	Sphingosine 1-phosphate_neg	Sphingosine	HMDB0000277	103011	77258.6	83775.1	110671	96720.8	64728.8	96047.7	65455.7	127365	112059	90161.1	107884	0.89514	0.370642	0.590354	-0.159815	0.431045	Non-Sig	0.671539
MTID268	1-Methylhistidine	Amino acids, peptides, and analogues	C01152	1-Methylhistidine_pos	Amino acids, peptides, and analogues	HMDB0000001	5.98949e+06	6.65166e+06	5.8252e+06	4.42573e+06	6.07292e+06	7.39469e+06	5.04013e+06	5.08348e+06	7.39109e+06	5.30324e+06	5.77057e+06	4.97103e+06	1.0834	0.418171	0.584623	0.115566	0.378646	Non-Sig	0.510874
MTID713	Estriol(E3)	Steroids, hormones		Estriol(E3)_pos	Steroids, hormones	NA	3.00702e+06	151686	70003.2	75125.7	113769	60528.7	215506	136383	121055	134189	222061	81676.1	3.8185	0.399484	0.57889	1.93301	0.398501	Non-Sig	0.566533
MTID170	cis-aconitic acid	Organic acids and derivatives	C00417	cis-aconitic acid_neg	Organic acids and derivatives	HMDB0000072	4.24205e+06	1.63422e+06	1.98186e+06	2.79168e+06	2.58911e+06	2.34564e+06	2.22233e+06	2.83488e+06	4.7689e+06	3.15704e+06	3.77336e+06	2.36068e+06	0.81521	0.299816	0.574365	-0.294756	0.523146	Non-Sig	0.689792
MTID738	FA(24:4)	Fatty acids		FA(24:4)_neg	Fatty acids	NA	1.77654e+06	38974.7	70996.9	39322.6	60555.6	53588.9	57065.9	72380.2	97087.8	73080.1	188618	77950.8	3.603	0.41371	0.572658	1.8492	0.383304	Non-Sig	0.548278
MTID157	Retinal	Vitamins and derivatives	C00376	Retinal_pos	Vitamins and derivatives	HMDB0001358	100657	73668.5	39387.7	40845.1	43031.1	59814.6	45953.5	45952.7	56163.8	45951.2	63457.5	48141.2	1.1694	0.421798	0.571635	0.225768	0.374895	Non-Sig	0.516616
MTID216	4-Hydroxyphenylacetic acid	Organic acids and derivatives	C00642	p-Hydroxyphenylacetic acid_neg	Organic acids and derivatives	HMDB0000020	810513	457287	373061	611436	399406	635456	445786	574398	595793	493134	463562	295108	1.1462	0.411549	0.570668	0.196859	0.385579	Non-Sig	0.606391
MTID684	DG(18:1/18:2)	Acyl glycerol		DG(18:1/18:2)_pos	Diacylglycerols	HMDB0007190	24589.8	11670.8	19695.6	26990.9	10212.3	32812.3	17432	13856.9	30639.4	12401.9	11669.7	16036.3	1.2346	0.407991	0.566988	0.304044	0.389349	Non-Sig	0.506652
MTID604	Carnitine-C12	Acyl carnitines		Carnitine-C12_pos	Acyl carnitines	HMDB02250	1.16839e+07	4.98539e+06	8.90261e+06	9.21754e+06	9.26515e+06	4.99428e+06	8.88968e+06	4.41901e+06	1.29351e+07	9.29204e+06	1.4508e+07	9.4792e+06	0.82403	0.355618	0.564565	-0.279231	0.449016	Non-Sig	0.572041
MTID780	Ketoleucine	Organic acids and derivatives	C00233	Ketoleucine_neg	Organic acids and derivatives	HMDB0000695	958010	555380	489957	774314	455522	441604	591615	687683	828993	728058	497656	1.0381e+06	0.84051	0.336369	0.564524	-0.250663	0.473184	Non-Sig	0.660261
MTID434	Flavone	Flavonoids, benzene and substituted derivatives	C15608	Flavone_pos	Flavonoids	HMDB0003075	1.15226e+06	1.38817e+06	1.64039e+06	1.2755e+06	927645	1.76003e+06	579045	2.41477e+06	963025	1.02682e+06	961197	830639	1.202	0.455352	0.562551	0.265437	0.341652	Non-Sig	0.485247
MTID409	Hordenine	Flavonoids, benzene and substituted derivatives	C06199	Hordenine_pos	Benzene and substituted derivatives	HMDB0004366	1.21065e+06	1.20998e+06	1.06998e+06	1.14622e+06	1.02917e+06	1.29904e+06	778254	1.81786e+06	1.37696e+06	1.43791e+06	1.28943e+06	1.26801e+06	0.87408	0.268636	0.562255	-0.194163	0.570836	Non-Sig	0.670038
MTID605	Carnitine-C12:1	Acyl carnitines		Carnitine-C12:1_pos	Acyl carnitines	HMDB13326	65644.4	37929	43034.5	56894.8	64188.4	40844.3	40844	31363.8	81695.9	54707.7	107221	66376.1	0.80724	0.346448	0.561416	-0.30893	0.460362	Non-Sig	0.601843
MTID135	Sphingosine	Sphingolipids	C00319	Sphingosine_pos	Sphingosine	HMDB0000252	65644.6	118889	94089.7	146605	146611	84610.2	83144.6	125440	111591	128371	120347	190363	0.86459	0.408721	0.557676	-0.209912	0.388574	Non-Sig	0.607471
MTID714	Estrone(E1)	Steroids, hormones		Estrone(E1)_pos	Steroids, hormones	NA	6.91982e+06	1.82567e+06	1.18365e+06	1.31073e+06	1.35124e+06	1.60564e+06	1.35112e+06	1.57995e+06	1.56662e+06	1.47243e+06	1.72977e+06	2.00373e+06	1.463	0.434741	0.552626	0.54893	0.361769	Non-Sig	0.535961
MTID110	Pyridoxal	Indoles and heterocyclic compounds	C00250	Vitamin-B6(Pyridoxal)_pos	Pyridines and derivatives	HMDB0001545	641779	730757	835416	525834	516329	548783	415683	620256	733297	856538	887188	943715	0.85241	0.282173	0.548859	-0.230381	0.549485	Non-Sig	0.722066
MTID119	Tetrahydrobiopterin	Indoles and heterocyclic compounds	C00272	Tetrahydrobiopterin_pos	Pterins and derivatives	HMDB0000027	4378.02	4377.54	1459.78	2918.24	3647.99	5107.01	2918.52	3647.99	3646.68	2917.97	2919.56	2917.97	1.1539	0.400706	0.546527	0.206518	0.397174	Non-Sig	0.62015
MTID201	Homogentisic acid	Amino acids, peptides, and analogues	C00544	Homogentisic acid_neg	Amino acids, peptides, and analogues	HMDB0000130	1.23459e+06	1.12059e+06	1.07814e+06	1.37045e+06	993929	1.23999e+06	787573	1.28312e+06	1.58205e+06	1.38298e+06	1.49258e+06	1.35791e+06	0.8924	0.289496	0.546358	-0.164238	0.538357	Non-Sig	0.666871
MTID61	D-Glyceraldehyde 3-phosphate	Organic acids and derivatives	C00118	D-Glyceraldehyde 3-phosphate_neg	Organic acids and derivatives	HMDB0001112	267926	98824.7	46275.1	76205.4	84208	99513.7	82126	102307	68544.7	94647.2	83515.4	81769.7	1.312	0.431006	0.544004	0.391768	0.365517	Non-Sig	0.571206
MTID853	Octadecanedioic acid	Fatty acids		Octadecanedioic acid_neg	Long-chain fatty acids	HMDB0000782	1.62977e+06	822048	723907	915321	815786	609756	441308	1.54038e+06	698842	531788	622617	625761	1.2367	0.443652	0.540749	0.306496	0.352958	Non-Sig	0.59173
MTID619	Carnitine-C18:2 OH	Acyl carnitines		Carnitine-C18:2 OH_pos	Acyl carnitines	NA	81679	78033	134906	134914	107205	61986.6	87508	37925.8	79487.9	45944.7	129079	105747	1.2327	0.344299	0.540333	0.301822	0.463065	Non-Sig	0.575984
MTID729	FA(22:0)	Fatty acids		FA(22:0)_neg	Fatty acids	NA	3.40375e+07	1.33732e+07	2.32241e+07	3.33465e+07	3.41596e+07	1.3162e+07	1.37397e+07	1.69272e+07	2.41417e+07	2.65702e+07	2.22783e+07	2.26618e+07	1.1978	0.384182	0.537478	0.260387	0.415463	Non-Sig	0.833032
MTID785	Leucylproline	Amino acids, peptides, and analogues		Leucylproline_pos	Dipeptides	HMDB0011175	8.03547e+06	7.56609e+06	5.94963e+06	5.17382e+06	3.69637e+06	1.05078e+07	2.97719e+06	1.22202e+07	4.82821e+06	5.03322e+06	4.34314e+06	4.40888e+06	1.2105	0.493192	0.535285	0.275603	0.306984	Non-Sig	0.431642
MTID777	Isoleucylisoleucine	Amino acids, peptides, and analogues		Isoleucylisoleucinev_neg	Peptides	HMDB0028910	57073.7	114838	68201.1	101618	78645.4	89087.6	29931	104400	111354	91177.8	29931.9	56379.3	1.2039	0.426293	0.534453	0.267716	0.370292	Non-Sig	0.614218
MTID371	Dehydroepiandrosterone sulfate	Steroids, hormones	C04555	Dehydroepiandrosterone sulfate_neg	Steroids, hormones	HMDB0001032	45936	27839.8	11832.6	13222.7	13225.5	9050.61	40371.2	20186.1	5568.73	13921.9	54287.6	34800.1	0.71604	0.415575	0.52905	-0.481888	0.381351	Non-Sig	0.512459
MTID534	2'-O-methyladenosine	nucleosides,nucleotides, and analogues	C04779	2'-O-methyladenosine_pos	nucleosides，nucleotides, and analogues	HMDB0004326	389098	141114	223887	262531	266911	173563	156792	113036	292824	321255	517103	507573	0.76345	0.356899	0.529003	-0.389394	0.447454	Non-Sig	0.569198
MTID769	Hexose Disaccharide Monophosphate Pool	Sugar and derivatives		Hexose Disaccharide Monophosphate Pool_neg	Sugar and derivatives	NA	41062.6	40363.5	32709.3	35494.7	32709.6	27140.7	23663.3	44541.7	40364	34102.4	36191.1	70991.5	0.83841	0.350987	0.528988	-0.254272	0.454709	Non-Sig	0.580757
MTID783	Lanosterin	Steroids, hormones	C01724	Lanosterin_pos	Steroids, hormones	HMDB0001251	1.9079e+06	212976	77665.5	95899.9	40838.1	34638.4	195464	269094	125071	183781	100276	57972.4	2.5438	0.45056	0.527141	1.34699	0.346248	Non-Sig	0.518688
MTID355	N-Acetyl-L-phenylalanine	Amino acids, peptides, and analogues	C03519	N-Acetyl-L-phenylalanine_pos	Amino acids, peptides, and analogues	HMDB0000512	218070	237400	191813	199850	172866	196202	148796	317255	264018	215157	202749	228285	0.8837	0.311978	0.525816	-0.178371	0.505876	Non-Sig	0.620933
MTID377	5'-Deoxyadenosine	nucleosides,nucleotides, and analogues	C05198	5'-Deoxyadenosine_pos	nucleosides，nucleotides, and analogues	HMDB0001983	652011	769433	455797	706339	301598	653471	268422	627219	667322	516704	1.2063e+06	1.30836e+06	0.77022	0.353635	0.511502	-0.376658	0.451444	Non-Sig	0.5667
MTID579	Alloisolithocholic acid	Bile acids		Alloisolithocholic acid_neg	Bile acids	NA	3.11449e+06	1.19635e+06	1.39817e+06	2.19544e+06	1.42706e+06	1.497e+06	1.41938e+06	2.55738e+06	1.97094e+06	1.54358e+06	1.99812e+06	4.25457e+06	0.78787	0.371012	0.510497	-0.34397	0.430612	Non-Sig	0.569232
MTID177	5-Methyltetrahydrofolate	Indoles and heterocyclic compounds	C00440	5-methyltetrahydrofolic acid(5-MTHF)_pos	Pterins and derivatives	HMDB0001396	5.90217e+06	6.79934e+06	4.88001e+06	5.08071e+06	4.19682e+06	6.00794e+06	4.37179e+06	9.30075e+06	6.70346e+06	8.49756e+06	6.59637e+06	3.45122e+06	0.84445	0.337306	0.509805	-0.243916	0.471976	Non-Sig	0.584043
MTID677	DG(16:1/20:0)	Acyl glycerol	C00165	DG(16:1/20:0)_pos	Diacylglycerols	HMDB0007136	45225.3	22615.5	18968.5	16779	9483.79	9484.15	13133.2	26266.6	10212.2	16781.8	16782	13863.1	1.263	0.484055	0.508893	0.336855	0.315105	Non-Sig	0.453483
MTID624	Carnitine-C4	Acyl carnitines		Carnitine-C4_pos	Acyl carnitines	HMDB02013	6.80461e+07	4.64727e+07	6.3187e+07	6.26574e+07	6.1117e+07	5.22822e+07	5.25713e+07	4.33803e+07	6.334e+07	5.98828e+07	6.36307e+07	4.81638e+07	1.0689	0.441699	0.507683	0.0961269	0.354873	Non-Sig	0.517308
MTID178	Farnesyl diphosphate	Organic acids and derivatives	C00448	Farnesyl diphosphate_neg	Organic acids and derivatives	HMDB0000961	239460	244991	181087	253207	253697	258622	197210	332690	264062	159621	170631	145534	1.127	0.419253	0.507505	0.172488	0.377523	Non-Sig	0.622472
MTID831	N6-formyl	AGEs		N6-formyl_pos	AGEs	NA	126898	145864	110129	70007.6	82777.8	138571	57611.1	740988	137843	98451.8	96268.4	150963	0.52588	0.36629	0.506944	-0.927194	0.436175	Non-Sig	0.553838
MTID105	Guanine	nucleosides,nucleotides, and analogues	C00242	Guanine_pos	Purines and purine derivatives	HMDB0000132	1.27273e+06	1.02535e+06	1.09658e+06	1.5603e+06	1.29566e+06	1.14496e+06	578205	1.01437e+06	997066	1.01422e+06	1.38028e+06	1.62713e+06	1.1186	0.451756	0.506493	0.161694	0.345096	Non-Sig	0.617958
MTID801	LPE(16:1)	Phosphatidylacids		LPE(16:1)_neg	Lysophosphatidylethanolamines	HMDB0011474	3.8708e+06	4.47271e+06	3.41656e+06	3.05755e+06	3.76817e+06	4.4419e+06	1.78753e+06	4.48086e+06	6.69487e+06	6.27371e+06	3.47183e+06	5.17739e+06	0.82577	0.323841	0.504837	-0.276188	0.489669	Non-Sig	0.610125
MTID151	2'-Deoxyguanosine 5'-diphosphate	nucleosides,nucleotides, and analogues	C00361	2'-Deoxyguanosine 5'-diphosphate (dGDP)_pos	nucleosides，nucleotides, and analogues	HMDB0000960	10210.5	17502.5	5104.31	6565.48	5105.15	5106.46	18238.3	9482.69	7293.64	6564.92	8751.83	10211.4	0.81916	0.506846	0.502891	-0.287783	0.295124	Non-Sig	0.426078
MTID183	Indole	Indoles and heterocyclic compounds	C00463	Indole_pos	Indoles and derivatives	HMDB0000738	5.40059e+06	5.49874e+06	4.70086e+06	5.05004e+06	5.15476e+06	5.92266e+06	3.0385e+06	8.12017e+06	5.9481e+06	6.17889e+06	6.90749e+06	5.94565e+06	0.87794	0.322996	0.496764	-0.187806	0.490803	Non-Sig	0.605736
MTID408	dIMP	nucleosides,nucleotides, and analogues	C06196	Deoxyinosine monophosphate_neg	Nucleotides and derivatives	HMDB0006555	100231	71000.5	70301.4	52897.5	46451.3	52317.2	41046.8	81458.1	72382.8	117962	93575.3	68906	0.82721	0.326345	0.486802	-0.273674	0.486324	Non-Sig	0.598018
MTID711	Dydrogesterone	Steroids, hormones		Dydrogesterone_pos	Steroids, hormones	HMDB0014522	6.22155e+06	1.61945e+06	1.46953e+06	991146	1.2256e+06	1.10782e+06	1.44261e+06	2.17997e+06	1.52425e+06	1.42437e+06	1.64974e+06	913622	1.3832	0.505705	0.485191	0.46801	0.296102	Non-Sig	0.448531
MTID914	PE(O-18:0/16:0)	Phosphatidylacids		PE(O-18:0/16:0)_neg	Phosphatidylethanolamines	NA	20882.7	42464.4	25060.5	25061.9	31327.9	22276	22276.8	12528.4	24358.2	27140.9	20187.8	36204.4	1.1708	0.39562	0.48496	0.227495	0.402722	Non-Sig	0.550415
MTID286	n-Capric acid	Fatty acids	C01571	FA(10:0)_neg	Medium-chain fatty acids	HMDB0000511	352184	271445	210899	263448	319481	186529	203238	405409	290227	270055	319458	310765	0.89152	0.403017	0.482127	-0.165661	0.394677	Non-Sig	0.674585
MTID612	Carnitine-C16:1	Acyl carnitines		Carnitine-C16:1_pos	Acyl carnitines	HMDB13207	1.20933e+07	7.37441e+06	1.40286e+07	1.16314e+07	1.09207e+07	7.57704e+06	8.45712e+06	3.80033e+06	1.21501e+07	1.03056e+07	1.23415e+07	8.90453e+06	1.137	0.463243	0.481888	0.185232	0.334192	Non-Sig	0.452033
MTID448	5,6-DHET	Arachidonic acid metabolites	C14772	5,6-DHET_neg	Arachidonic acid metabolites	HMDB0002343	20880.9	11127.3	7657.18	13921.3	11135.9	13772.4	10407.1	23664.2	14618.8	15312.7	10440.5	19401.8	0.83643	0.380378	0.481409	-0.257683	0.419784	Non-Sig	0.608985
MTID322	7-methylguanine	nucleosides,nucleotides, and analogues	C02242	7-methylguanine_pos	nucleosides，nucleotides, and analogues	HMDB0000897	2.16683e+07	2.24866e+07	2.07879e+07	2.20131e+07	2.03922e+07	2.14352e+07	1.81778e+07	2.64195e+07	2.39189e+07	2.34641e+07	2.12109e+07	2.24832e+07	0.94921	0.352228	0.475871	-0.0752008	0.453176	Non-Sig	0.595447
MTID570	8,9-Epoxyeicosatrienoic acid	Arachidonic acid metabolites	C14769	8,9-Epoxyeicosatrienoic acid_neg	Arachidonic acid metabolites	HMDB0002232	80042.8	78648.9	29926.6	91880.7	47329	108583	45247	130848	71623.9	84916.1	63334.6	147568	0.80291	0.398155	0.475314	-0.31669	0.399948	Non-Sig	0.539543
MTID438	Diphenylamine	Flavonoids, benzene and substituted derivatives	C11016	Diphenylamine_pos	Aniline and substituted anilines	HMDB0032562	521420	581229	511234	933842	616976	598729	654879	592887	659622	725225	624990	772274	0.93388	0.535256	0.474272	-0.0986909	0.271439	Non-Sig	0.58218
MTID987	Shikimate-3-phosphate	Sugar and derivatives		Shikimate-3-phosphate_neg	Sugar and derivatives	HMDB0258272	5568.44	8978.2	13226.8	11824.3	10441.3	22276.1	16013.5	15315.3	6936.43	5567.25	9051.37	4175.29	1.2674	0.430105	0.468338	0.341872	0.366426	Non-Sig	0.594823
MTID25	Guanosine diphosphate	nucleosides,nucleotides, and analogues	C00035	GDP_pos	nucleosides，nucleotides, and analogues	HMDB0001201	2.5195e+06	2.25587e+06	1.91811e+06	1.8166e+06	2.37522e+06	2.2806e+06	2.01413e+06	1.86863e+06	2.05047e+06	1.80611e+06	2.17209e+06	2.55907e+06	1.0558	0.47503	0.466047	0.0783366	0.323279	Non-Sig	0.464959
MTID290	Melatonin	Indoles and heterocyclic compounds	C01598	Melatonin_pos	Indoles and derivatives	HMDB0001389	2.77292e+06	1.14794e+06	2.3637e+06	1.9917e+06	1.90273e+06	1.59205e+06	1.75757e+06	1.08449e+06	2.16536e+06	1.75616e+06	2.38565e+06	1.33462e+06	1.1228	0.499676	0.463938	0.167101	0.301311	Non-Sig	0.416957
MTID210	Cholestenone	Steroids, hormones	C00599	Cholestenone_pos	Steroids, hormones	HMDB0000921	184516	121059	99188.4	144394	151686	218800	104659	143666	153884	142222	115223	179044	1.0965	0.530169	0.461806	0.132906	0.275585	Non-Sig	0.481093
MTID227	Pyridine	Indoles and heterocyclic compounds	C00747	Pyridine_pos	Pyridines and derivatives	HMDB0000926	335499	405143	417179	361036	479901	377798	266941	378514	401862	423379	387644	394560	1.0549	0.515792	0.461081	0.0771062	0.287525	Non-Sig	0.455592
MTID702	DhCer d18:0/24:0	Sphingolipids		DhCer d18:0/24:0_pos	Dihydroceramides	NA	76599.5	66377.2	78055.6	86076.4	28813.9	26768.4	35751.8	88996.4	34540.8	38229.1	26870.8	75140.5	1.2109	0.49619	0.460878	0.27608	0.304352	Non-Sig	0.432613
MTID692	DG(18:2/20:4)	Acyl glycerol	C00165	DG(18:2/20:4)_pos	Diacylglycerols	HMDB0007257	22619.3	16780.6	5106.51	14590.6	13860.6	16050.5	20428.9	13859.2	15320.2	6566.59	6559.08	9481.13	1.2325	0.406169	0.456881	0.301588	0.391293	Non-Sig	0.622593
MTID235	Valeric acid	Fatty acids	C00803	FA(5:0)_neg	short-chain fatty acids	HMDB0000892	125280	125265	168436	112053	133638	131198	101613	90469.8	202882	128055	103009	96743.3	1.1011	0.535062	0.454336	0.138945	0.271596	Non-Sig	0.389567
MTID610	Carnitine-C14OH	Acyl carnitines		Carnitine-C14OH_pos	Acyl carnitines	NA	2.82094e+06	1.84503e+06	3.19644e+06	2.54521e+06	2.63634e+06	1.84937e+06	1.93182e+06	1.25762e+06	2.44048e+06	2.10113e+06	3.50001e+06	2.08741e+06	1.1182	0.498344	0.453752	0.161178	0.302471	Non-Sig	0.418508
MTID89	Benzoic acid	Organic acids and derivatives	C00539	Benzoic acid_neg	Organic acids and derivatives	HMDB0001870	336151	141624	157279	125619	132931	132927	208089	151716	137099	154848	77941	136408	1.1852	0.491383	0.450844	0.245131	0.30858	Non-Sig	0.433758
MTID20	2-Ketoglutaric acid	Organic acids and derivatives	C00026	a-Ketoglutarate_neg	Organic acids and derivatives	HMDB0000208	3.05791e+06	2.7669e+06	5.63542e+06	2.40156e+06	2.20354e+06	4.10571e+06	1.86736e+06	3.19815e+06	5.82622e+06	6.32396e+06	3.22318e+06	4.89581e+06	0.79618	0.353493	0.44897	-0.328833	0.451619	Non-Sig	0.678238
MTID979	PS(18:2/22:6)	Phosphatidylacids		PS(18:2/22:6)_neg	Phosphatidylserines	HMDB0012406	4178.06	2088.41	1392.02	1391.73	2088.22	2089.71	1391.91	2784.71	696.584	2088.36	1392.02	2783.64	1.1877	0.534595	0.448113	0.24817	0.271975	Non-Sig	0.440815
MTID934	Pechueloic Acid	Organic acids and derivatives		Pechueloic Acid_neg		NA	2.75287e+06	328260	190460	224743	306768	235248	186455	487305	393092	469790	343526	588019	1.6362	0.54748	0.446802	0.710349	0.261631	Non-Sig	0.456404
MTID620	Carnitine-C18OH	Acyl carnitines		Carnitine-C18OH_pos	Acyl carnitines	NA	16775.2	24068.1	32091.6	26984	19691.4	22610.7	24796.3	7294.47	27715.3	29906	41575.4	34276.9	0.85901	0.471777	0.445457	-0.219253	0.326264	Non-Sig	0.54237
MTID172	5-Aminolevulinate	Amino acids, peptides, and analogues	C00430	5-Aminolevulinic acid_pos	Amino acids, peptides, and analogues	HMDB0001149	1.76906e+07	2.11751e+07	1.61402e+07	1.88025e+07	1.65792e+07	2.10919e+07	1.0614e+07	3.16717e+07	2.2142e+07	2.25531e+07	1.93172e+07	2.07593e+07	0.8774	0.391425	0.433834	-0.188693	0.407352	Non-Sig	0.535468
MTID635	Carnitine-C8DC	Acyl carnitines		Carnitine-C8DC_pos	Acyl carnitines	NA	1.20415e+06	865721	929165	1.07573e+06	1.09981e+06	1.30113e+06	638181	2.71421e+06	1.34418e+06	1.39085e+06	936462	1.00576e+06	0.80647	0.415722	0.43264	-0.310307	0.381197	Non-Sig	0.509159
MTID589	beta-Hydroxymyristic acid	Fatty acids		beta-Hydroxymyristic acid_neg	Long-chain fatty acids	HMDB0010731	1.18391e+06	100927	72392	93969.3	73081.9	83523.3	153827	167747	151044	145474	176094	138509	1.7238	0.5531	0.432024	0.785592	0.257196	Non-Sig	0.429276
MTID963	PI(18:1/20:5)	Phosphatidylacids		PI(18:1/20:5)_neg	Phosphatidylinositols	NA	6266.71	1393.17	2088.5	1393.17	2088.5	4873.5	4872.38	2088.5	2089.71	2088.41	2088.41	696.635	1.3002	0.504482	0.431723	0.378734	0.297154	Non-Sig	0.429377
MTID830	N6-acetyl lysine	Amino acids, peptides, and analogues		N6-acetyl lysine_pos	Amino acids, peptides, and analogues	HMDB0000206	1.4725e+07	1.30198e+07	1.81004e+07	1.35378e+07	1.38386e+07	1.88435e+07	1.19652e+07	1.67598e+07	1.25818e+07	1.68951e+07	8.95563e+06	1.86806e+07	1.0725	0.582448	0.431689	0.100978	0.234743	Non-Sig	0.422112
MTID228	Spermine	Amines,choline, and organonitrogen compounds	C00750	Spermine_pos	Amines and derivatives	HMDB0001256	5.14367e+06	4.17302e+06	4.78919e+06	4.92885e+06	5.49996e+06	5.97476e+06	2.74592e+06	7.59954e+06	7.19126e+06	6.1156e+06	5.05673e+06	5.94522e+06	0.88039	0.381486	0.430974	-0.183785	0.418522	Non-Sig	0.559982
MTID382	Zymosterol	Steroids, hormones	C05437	Zymosterol_pos	Steroids, hormones	HMDB0006271	202740	155706	156793	165186	143674	218799	96998.9	157525	142214	214051	176490	194003	1.0628	0.632788	0.430327	0.0878701	0.198742	Non-Sig	0.299245
MTID363	Dopamine	Amines,choline, and organonitrogen compounds	C03758	Dopamine (DA)_pos	Amines and derivatives	HMDB0000073	4.54876e+07	3.99661e+07	4.02121e+07	4.10291e+07	4.33342e+07	4.67299e+07	3.09683e+07	5.17369e+07	4.62825e+07	4.99557e+07	4.55679e+07	5.12168e+07	0.9312	0.371679	0.429086	-0.102837	0.429832	Non-Sig	0.562375
MTID215	PGF2a	Arachidonic acid metabolites	C00639	PGF2alpha_neg	Arachidonic acid metabolites	HMDB0001139	146423	135674	144027	145404	139123	237335	79633.7	205532	244990	202111	144335	236643	0.85155	0.3833	0.425652	-0.231837	0.416461	Non-Sig	0.533122
MTID654	CoQ9H2	Vitamins and derivatives		CoQ9H2_pos	ubiquinone(Coenzyme Q)	NA	45788	60380.7	92614.2	24545.5	67819	50767.8	27644.2	113795	79253.8	55861	79504.4	65697.3	0.8107	0.394857	0.424124	-0.30276	0.403561	Non-Sig	0.609269
MTID862	PA(18:0/16:1)	Phosphatidylacids		PA(18:0/16:1)_neg	Phosphatidylacids	NA	6960.64	4874.56	1393.07	2088.22	3480.61	7658.2	1392.98	3481.57	3477.79	6263.49	5568.88	2087.97	1.1878	0.603556	0.423722	0.248292	0.219282	Non-Sig	0.338699
MTID748	gamma-L-Glutamyl-L-valine	Amino acids, peptides, and analogues		gamma-L-Glutamyl-L-valine_pos	Amino acids, peptides, and analogues	HMDB0011172	5.2382e+06	7.44551e+06	4.39579e+06	7.57963e+06	7.26025e+06	6.79748e+06	1.5475e+06	1.25033e+07	8.62894e+06	8.27563e+06	7.04266e+06	8.31917e+06	0.83591	0.431558	0.421216	-0.25858	0.364961	Non-Sig	0.581544
MTID346	N,N-Dimethylaniline	Amines,choline, and organonitrogen compounds	C02846	N,N-Dimethylaniline_pos	Dialkylarylamines	HMDB0001020	2.88349e+06	2.57466e+06	2.55058e+06	2.57023e+06	2.89374e+06	2.48057e+06	3.50838e+06	2.24438e+06	2.76352e+06	2.89851e+06	2.80723e+06	2.33618e+06	0.96347	0.623837	0.417917	-0.0536884	0.204929	Non-Sig	0.303935
MTID82	Acetoacetic acid	Organic acids and derivatives	C00164	Acetoacetic acid_neg	Organic acids and derivatives	HMDB0000060	77260.8	56376.3	129447	40362.9	67506.4	110658	46626.2	66818.7	105793	141291	93264.4	141978	0.80838	0.385191	0.417284	-0.306894	0.414324	Non-Sig	0.697645
MTID797	LPC(18:2)	Phosphatidylacids	C04230	LPC(18:2)_neg	Lysophosphatidylcholines	HMDB0010386	672347	343822	272114	139215	371678	250882	456579	284677	489276	386498	336564	445179	0.85463	0.487537	0.41026	-0.226628	0.311993	Non-Sig	0.431781
MTID1036	Taurochenodeoxycholic Acid sulfate	Bile acids		Taurochenodeoxycholic Acid sulfate_neg	Bile acids	NA	6264.03	4873.34	3480.56	9049.03	6263.06	6960.56	4176.67	13225.6	4872.64	10441.7	8355.15	3480	0.82804	0.487415	0.408323	-0.272228	0.312101	Non-Sig	0.505249
MTID615	Carnitine-C18	Acyl carnitines		Carnitine-C18_pos	Acyl carnitines	HMDB00848	2.47609e+07	2.88588e+07	4.17582e+07	3.61292e+07	3.88496e+07	2.72635e+07	3.17563e+07	1.96392e+07	2.98925e+07	2.47844e+07	3.87018e+07	3.45944e+07	1.1018	0.461341	0.406245	0.139862	0.335978	Non-Sig	0.463628
MTID356	Resveratrol	Flavonoids, benzene and substituted derivatives	C03582	Resveratrol_pos	Phytosterol	HMDB0003747	389449	115962	83876.3	116689	89703.5	76938.2	46307.5	89699.1	136381	165181	113404	153150	1.2393	0.60418	0.40599	0.309525	0.218833	Non-Sig	0.466083
MTID19	Acetyl-CoA	acyl-CoAs	C00024	Acetyl-CoA_pos	acyl-CoAs	HMDB0001206	2.84557e+06	2.09312e+06	1.40227e+06	1.8598e+06	2.68094e+06	1.62787e+06	1.51091e+06	1.41198e+06	2.37252e+06	2.18145e+06	2.15663e+06	1.75258e+06	1.0987	0.526197	0.40573	0.135798	0.278852	Non-Sig	0.743996
MTID953	PI(16:0/16:1)	Phosphatidylacids	C00626	PI(16:0/16:1)_neg	Phosphatidylinositols	HMDB0009779	14621.1	4176.77	2089.71	2088.22	4873.59	4874.74	2785.24	3481.29	1392.98	3480.33	9749.74	4177	1.3055	0.581626	0.405459	0.384602	0.235356	Non-Sig	0.374842
MTID452	Purine	nucleosides,nucleotides, and analogues	C15587	Purine_pos	Purines and purine derivatives	HMDB0001366	3.5827e+06	4.02216e+06	3.15046e+06	3.68082e+06	3.27601e+06	3.94046e+06	2.45163e+06	5.47613e+06	4.06359e+06	4.29368e+06	3.56126e+06	3.946e+06	0.91007	0.422831	0.403562	-0.135951	0.373833	Non-Sig	0.515239
MTID1047	TG53:1-FA18:1	Acyl glycerol		TG53:1-FA18:1_pos	Triacylglycerols	NA	4378.41	5107.04	5106.71	5099.87	5838.06	6568.1	729.944	15321.1	8025.11	13130.3	3647.25	2918.57	0.7333	0.442243	0.401336	-0.447525	0.354339	Non-Sig	0.482447
MTID57	Dihydroxyacetone phosphate	Organic acids and derivatives	C00111	Dihydroxyacetone phosphate_neg	Organic acids and derivatives	HMDB0001473	515761	574220	350101	584668	616672	526889	293032	574908	570750	482360	480257	551953	1.0728	0.55153	0.399012	0.101381	0.258431	Non-Sig	0.81099
MTID471	Isodeoxycholic acid	Bile acids	C17661	Isodeoxycholic acid_neg	Bile acids	HMDB0002536	1.06531e+06	274203	127715	457932	223524	92905.8	1.18829e+06	1.13995e+06	185821	218061	220624	153104	0.72173	0.581197	0.39901	-0.470469	0.235676	Non-Sig	0.348541
MTID1000	SM 34:2;3	Sphingolipids		SM 34:2;3_pos	Sphingomyelins	NA	219222	264260	194006	263000	246513	244135	271304	203043	222287	285835	234738	261941	0.96754	0.648973	0.398231	-0.0476068	0.187773	Non-Sig	0.387892
MTID673	DG(16:1/16:1)	Acyl glycerol	C00165	DG(16:1/16:1)_pos	Diacylglycerols	HMDB0007128	8025.26	10938.7	5833.86	12398.7	10938.7	7293.36	2918.52	8022.63	13857.5	8752.66	8022.35	7293.08	1.1343	0.549847	0.388673	0.181802	0.259758	Non-Sig	0.783397
MTID706	Dioxolithocholic acid	Bile acids		Dioxolithocholic acid_neg	Bile acids	NA	1.06179e+07	7.14496e+06	6.82283e+06	8.50396e+06	8.29511e+06	7.18897e+06	7.23203e+06	9.04061e+06	8.63916e+06	8.51321e+06	8.55311e+06	9.39216e+06	0.94556	0.488659	0.385424	-0.0807591	0.310994	Non-Sig	0.649626
MTID547	3-Methyl-2-oxovaleric acid	Amino acids, peptides, and analogues	C00671	3-Methyl-2-oxovaleric acid_pos	Amino acids, peptides, and analogues	HMDB0000491	9.8362e+06	1.06443e+07	8.71391e+06	9.91574e+06	9.08806e+06	1.07865e+07	6.77937e+06	1.41193e+07	1.11115e+07	1.17943e+07	9.71356e+06	1.05753e+07	0.92029	0.434421	0.383917	-0.11984	0.362089	Non-Sig	0.506461
MTID279	Alanine	Amino acids, peptides, and analogues	C00041	Alanine_pos	Amino acids, peptides, and analogues	HMDB0000161	2.05305e+07	2.51547e+07	2.33959e+07	2.32003e+07	2.3151e+07	2.36742e+07	3.2761e+07	2.56919e+07	2.02569e+07	2.28922e+07	2.14983e+07	2.09481e+07	0.96569	0.691149	0.376059	-0.050368	0.160428	Non-Sig	0.381527
MTID492	Estradiol	Steroids, hormones	C00951	Estradiol(E2)_pos	Steroids, hormones	HMDB0000151	2.05297e+06	270597	259646	204218	212967	196197	740978	299927	226472	249443	355546	254911	1.5027	0.583442	0.371824	0.587557	0.234002	Non-Sig	0.364492
MTID81	Propionic acid	Organic acids and derivatives	C00163	Propionic acid_neg	Organic acids and derivatives	HMDB0000237	14619.6	4873.06	6959.86	6264.44	4871.25	9744.17	6263.89	7656.95	9049.03	6962.37	5566.11	7658.06	1.0968	0.674943	0.370917	0.1333	0.170733	Non-Sig	0.262659
MTID265	3-Hydroxybutanoic acid	Organic acids and derivatives	C01089	3-Hydroxybutanoic acid_neg	Hydroxy acids and derivatives	HMDB0000357	556103	493098	343814	637532	692501	783684	488604	733931	754113	585331	677565	560284	0.92287	0.538509	0.36836	-0.115801	0.268807	Non-Sig	0.542856
MTID572	8-hydroxyguanosine	nucleosides,nucleotides, and analogues		8-hydroxyguanosine_neg	Nucleotides and derivatives	HMDB0002044	23665.7	43848.8	23663.2	29231.2	24361.3	23661.5	26442.8	12525	19487.9	45242.4	20182.9	22270.6	1.1524	0.523884	0.364621	0.204642	0.280765	Non-Sig	0.416611
MTID782	Lactamide	Amines,choline, and organonitrogen compounds		Lactamide_pos	Secondary alcohols	NA	1.05669e+07	1.36842e+07	1.2393e+07	1.18817e+07	1.21746e+07	1.22085e+07	1.9142e+07	1.34848e+07	1.06748e+07	1.21556e+07	1.05746e+07	1.02473e+07	0.95582	0.704284	0.364518	-0.0651891	0.152252	Non-Sig	0.365978
MTID755	Glycodeoxycholic acid sulfate	Bile acids		Glycodeoxycholic acid sulfate_neg	Bile acids	NA	966052	753071	169131	534528	189308	45936.7	380018	469803	220633	578367	112741	304155	1.2867	0.56312	0.36246	0.363676	0.249399	Non-Sig	0.542266
MTID632	Carnitine-C6DC	Acyl carnitines		Carnitine-C6DC_pos	Acyl carnitines	NA	76579.2	69285.8	33548.1	41565.4	59803.9	84594.7	43030.2	44488.3	48864.6	65636	70013.5	65268.1	1.0832	0.634172	0.361208	0.1153	0.197793	Non-Sig	0.320669
MTID361	S-Carboxymethyl-L-cysteine	Amino acids, peptides, and analogues	C03727	S-Carboxymethyl-L-cysteine_pos	Amino acids, peptides, and analogues	HMDB0029415	67829.5	56887.9	83145.8	36468.1	133106	93362.2	54697.2	122520	75125.2	94451.6	136378	64178.5	0.86014	0.518911	0.356687	-0.217357	0.284907	Non-Sig	0.407935
MTID558	5-Aminoimidazole-4-carboxamide1-Beta-D-ribofuranoside	nucleosides,nucleotides, and analogues		AICAR_neg	Nucleotides and derivatives	HMDB03192	8351.81	2784.17	2786.12	2784.17	1393.34	2784.31	0	3480.83	6961.39	0	3480.98	2784.17	1.2	0.690914	0.35627	0.263034	0.160576	Non-Sig	0.316651
MTID701	DhCer d18:0/22:1	Sphingolipids		DhCer d18:0/22:1_pos	Dihydroceramides	NA	11668.7	9483.8	8753.49	9480.54	9482.69	17506.1	11672.5	16778.8	6566.31	19696.1	12401.3	8753.97	0.87487	0.52672	0.350813	-0.192859	0.27842	Non-Sig	0.426493
MTID1055	TG60:11-FA22:6	Acyl glycerol		TG60:11-FA22:6_pos	Triacylglycerols	NA	10322.6	5102.58	3644.94	4378.4	12401.6	11666.2	15324.4	9482.87	0	1459.79	3647.94	5108.36	1.3433	0.487515	0.350226	0.425782	0.312012	Non-Sig	0.427609
MTID116	L-Homoserine	Amino acids, peptides, and analogues	C00263	L-Homoserine_pos	Amino acids, peptides, and analogues	HMDB0000719	1.37801e+07	1.9188e+07	1.47641e+07	1.84103e+07	1.66224e+07	1.77288e+07	1.90444e+07	1.85032e+07	1.53768e+07	1.57957e+07	1.24111e+07	1.31308e+07	1.0661	0.475994	0.348652	0.0923428	0.322398	Non-Sig	0.464832
MTID743	gamma-Glutamylleucine	Amino acids, peptides, and analogues		gamma-Glutamylleucine_pos	Dipeptides	HMDB0011171	9.99337e+06	1.03855e+07	1.30858e+07	1.02393e+07	1.13172e+07	1.12675e+07	6.27182e+06	1.71139e+07	1.31236e+07	1.35781e+07	9.90208e+06	1.35667e+07	0.9012	0.463209	0.345572	-0.150081	0.334223	Non-Sig	0.452536
MTID69	Inositol	Sugar and derivatives	C00137	Inositol_neg	Alcohols and polyols	HMDB0000211	269649	189757	306934	237336	265876	206733	169136	161066	269439	164254	310421	303561	1.0714	0.644494	0.344667	0.0994972	0.190781	Non-Sig	0.288573
MTID385	Glycodeoxycholic acid	Bile acids	C05464	Glycodeoxycholic acid(GDCA)_neg	Bile acids	HMDB0000631	510142	210884	92564.7	226189	125970	24359	289514	375810	118315	441244	57069	219928	0.79241	0.584915	0.341971	-0.335681	0.232907	Non-Sig	0.431775
MTID986	Serylleucine	Amino acids, peptides, and analogues		Serylleucine_pos	Dipeptides	HMDB0258242	986806	1.02909e+06	1.73359e+06	1.3266e+06	601684	1.39477e+06	453625	1.02035e+06	549203	2.91588e+06	585681	415707	1.1906	0.667527	0.337717	0.251689	0.175531	Non-Sig	0.289848
MTID284	Tyrosine	Amino acids, peptides, and analogues	C00082	Tyrosine_pos	Amino acids, peptides, and analogues	HMDB0000158	523408369	566572842	4.34382e+08	3.96313e+08	480775958	5.48045e+08	3.15586e+08	5.87246e+08	6.04323e+08	613923111	5.0953e+08	5.6567e+08	0.92279	0.459504	0.333749	-0.115926	0.33771	Non-Sig	0.464266
MTID936	PG(16:0/16:0)	Phosphatidylacids		PG(16:0/16:0)_neg	Phosphatidylglycerols	HMDB0010570	69589.6	67527.4	57767.9	29229.5	51483.9	87709.2	45425.2	44428.4	132028	61324.3	48713.9	100925	0.83935	0.506818	0.332826	-0.252656	0.295148	Non-Sig	0.424993
MTID158	Vitamin B1	nucleosides,nucleotides, and analogues	C00378	Vitamin-B1(Thiamine)_pos	Pyrimidines and pyrimidine derivatives	HMDB0000235	194727	277127	293906	164822	164817	178678	118150	231910	231177	257082	120336	238480	1.0643	0.721104	0.3293	0.0899049	0.142002	Non-Sig	0.29815
MTID297	Methionine	Amino acids, peptides, and analogues	C00073	Methionine_pos	Amino acids, peptides, and analogues	HMDB0000696	9.72873e+07	1.09264e+08	9.20767e+07	1.03388e+08	9.57644e+07	1.10682e+08	6.85142e+07	1.41416e+08	1.13541e+08	1.17576e+08	1.01453e+08	1.09876e+08	0.93269	0.489989	0.328786	-0.10053	0.309814	Non-Sig	0.455676
MTID1013	SM 40:1;2	Sphingolipids		SM 40:1;2_pos	Sphingomyelins	NA	1.48006e+06	1.69764e+06	1.48726e+06	1.42343e+06	1.07895e+06	907429	1.89899e+06	1.54672e+06	1.25195e+06	1.13361e+06	1.06046e+06	1.63316e+06	0.9472	0.684069	0.328483	-0.078259	0.1649	Non-Sig	0.289757
MTID844	Na-Methyl-L-ornithine monohydrochloride	Amino acids, peptides, and analogues		Na-Methyl-L-ornithine monohydrochloride_pos	Amino acids, peptides, and analogues	NA	3.056e+07	3.92004e+07	3.99383e+07	4.08694e+07	4.01083e+07	4.72735e+07	4.18874e+07	4.74374e+07	3.53979e+07	3.72217e+07	2.83546e+07	3.53087e+07	1.0547	0.562388	0.328417	0.0768327	0.249964	Non-Sig	0.376656
MTID313	Beta-Carotene	Vitamins and derivatives	C02094	Beta-Carotene_pos	Vitamins and derivatives	HMDB0000561	5834.62	3648.55	2918.52	3648.27	4377.26	5836.49	3647.51	3647.72	3648.55	2188.22	6564.44	4375.67	1.091	0.645677	0.327232	0.125651	0.189985	Non-Sig	0.288365
MTID958	PI(18:0/18:2)	Phosphatidylacids	C00626	PI(18:0/18:2)_neg	Phosphatidylinositols	HMDB0009809	12527.9	9051.62	4873.16	4869.79	6890.92	11138.6	9738.71	11837.5	10445.7	13225.8	4146.35	6962.83	0.87571	0.550801	0.326167	-0.191475	0.259005	Non-Sig	0.371403
MTID1012	SM 40:0;4	Sphingolipids		SM 40:0;4_pos	Sphingomyelins	NA	269126	220387	125132	168649	173331	220245	184765	189965	192385	180120	188147	183407	1.0519	0.650833	0.325467	0.0729976	0.18653	Non-Sig	0.405528
MTID15	AMP	nucleosides,nucleotides, and analogues	C00020	AMP_pos	nucleosides，nucleotides, and analogues	HMDB0000045	4.90364e+07	3.99212e+07	4.41789e+07	3.76069e+07	4.19434e+07	4.09371e+07	4.24494e+07	3.4241e+07	3.83084e+07	3.85211e+07	4.63667e+07	4.63329e+07	1.0301	0.640457	0.322917	0.0427844	0.19351	Non-Sig	0.34947
MTID626	Carnitine-C4OH	Acyl carnitines		Carnitine-C4OH_pos	Acyl carnitines	NA	1.04437e+06	723470	784009	1.03379e+06	1.17818e+06	444128	581986	664388	1.57459e+06	1.42142e+06	869345	769419	0.88553	0.590993	0.322714	-0.175387	0.228418	Non-Sig	0.581178
MTID103	Adenosine 5'-phosphosulfate	nucleosides,nucleotides, and analogues	C00224	Adenosine 5'-phosphosulfate (APS)_neg	nucleosides，nucleotides, and analogues	HMDB0001003	682301	426636	595118	684884	711346	450929	598578	499057	741256	650099	634064	600676	0.95367	0.644427	0.321889	-0.068438	0.190826	Non-Sig	0.509608
MTID874	PC(16:1/18:1)	Phosphatidylacids	C00157	PC(16:1/18:1)_neg	Phosphatidylcholines	HMDB0008004	10441.8	2784.77	696.49	8354.64	6266.48	5568.16	6961.38	5571.1	9050.7	5568.63	8353.86	3480.04	0.875	0.638658	0.319996	-0.192645	0.194732	Non-Sig	0.589159
MTID422	Oxypurinol	nucleosides,nucleotides, and analogues	C07599	Oxypurinol_pos	Xanthines	HMDB0000786	1.24684e+08	1.03236e+08	1.03647e+08	1.08749e+08	1.04853e+08	1.07555e+08	6.04978e+07	1.29353e+08	1.16888e+08	1.32005e+08	1.27608e+08	1.41378e+08	0.92228	0.476054	0.319021	-0.116723	0.322344	Non-Sig	0.475614
MTID92	L-Threonine	Amino acids, peptides, and analogues	C00188	L-Threonine_neg	Amino acids, peptides, and analogues	HMDB0000167	2.90911e+06	3.28876e+06	2.62482e+06	3.28755e+06	2.69394e+06	3.64622e+06	1.69741e+06	4.09929e+06	3.00562e+06	3.3096e+06	2.84517e+06	2.74153e+06	1.0425	0.734405	0.316314	0.0600474	0.134064	Non-Sig	0.303479
MTID21	Oxoglutaric acid	Organic acids and derivatives	C00026	Oxoglutaric acid_neg	Organic acids and derivatives	HMDB0000208	4.15786e+06	4.22578e+06	7.48097e+06	2.96568e+06	2.60931e+06	5.17901e+06	2.22481e+06	4.02344e+06	7.4242e+06	8.09946e+06	3.88585e+06	6.21499e+06	0.83515	0.4748	0.316187	-0.259893	0.323489	Non-Sig	0.579792
MTID1048	TG53:2-FA18:2	Acyl glycerol		TG53:2-FA18:2_pos	Triacylglycerols	NA	7293.63	6565.58	2918.37	2189.88	4377.98	8755.55	2917.15	5838.16	2188.53	5834.29	5108.24	7296.81	1.1	0.720862	0.310775	0.137504	0.142148	Non-Sig	0.233106
MTID154	dTMP	nucleosides,nucleotides, and analogues	C00364	Deoxythymidine monophosphate (dTMP)_neg	nucleosides，nucleotides, and analogues	HMDB0001227	110851	124225	174702	145487	176096	153854	89079.4	138033	178856	201145	129267	236642	0.90976	0.561742	0.308432	-0.136442	0.250463	Non-Sig	0.358743
MTID209	Phosphorylcholine	Amines,choline, and organonitrogen compounds	C00588	Phosphorylcholine_pos	Organonitrogen compounds	HMDB0001565	3.09164e+06	3.59642e+06	3.88031e+06	3.38704e+06	4.13083e+06	2.4024e+06	4.89871e+06	4.02521e+06	3.19527e+06	3.82165e+06	2.42688e+06	2.95093e+06	0.96107	0.758659	0.308395	-0.0572866	0.119953	Non-Sig	0.191659
MTID575	Aconitate	Organic acids and derivatives	C00417	Aconitate_neg	Tricarboxylic acids and derivatives	HMDB0000072	2.25396e+06	1.05306e+06	20184.4	1.49915e+06	1.34815e+06	2.033e+06	805597	1.75842e+06	2.10885e+06	1.39966e+06	1.54197e+06	1.93139e+06	0.8598	0.565613	0.307415	-0.217927	0.247481	Non-Sig	0.578054
MTID533	2-Methylindole	Indoles and heterocyclic compounds		2-Methylindole_pos	Indoles	NA	7.06461e+06	8.11004e+06	6.32151e+06	7.2646e+06	6.6285e+06	7.77962e+06	4.50812e+06	1.0776e+07	8.08965e+06	8.49214e+06	7.14105e+06	7.69717e+06	0.92431	0.516101	0.306316	-0.113551	0.287265	Non-Sig	0.436319
MTID459	Proline	Amino acids, peptides, and analogues	C00148	Proline_pos	Amino acids, peptides, and analogues	HMDB0000162	6.28328e+07	6.61929e+07	5.8766e+07	6.37389e+07	6.31211e+07	6.72661e+07	4.99143e+07	8.22384e+07	6.9607e+07	7.1097e+07	5.95021e+07	6.78016e+07	0.95441	0.527854	0.303179	-0.0673189	0.277486	Non-Sig	0.449017
MTID278	Anserine	Organic acids and derivatives	C01262	Anserine_pos	Organic acids and derivatives	HMDB0000194	466810	243978	286655	293216	145153	227937	72939.7	604680	107223	168495	493434	655006	0.79159	0.543568	0.302232	-0.337175	0.264746	Non-Sig	0.377937
MTID866	PC(14:0/18:2)	Phosphatidylacids	C00157	PC(14:0/18:2)_neg	Phosphatidylcholines	HMDB0007874	21585.1	25063.9	35498.7	25058	18792.3	25062.3	15263.1	27846.6	15212.5	26456.4	21580.9	36196.9	1.0597	0.732805	0.300797	0.0836559	0.135011	Non-Sig	0.396988
MTID457	Aspartate	Amino acids, peptides, and analogues	C00049	Aspartate_pos	Amino acids, peptides, and analogues	HMDB0000191	5.59024e+06	6.00162e+06	5.13083e+06	5.92615e+06	5.76903e+06	6.02645e+06	6.13716e+06	5.89329e+06	5.45826e+06	5.84451e+06	5.0207e+06	5.21909e+06	1.026	0.532623	0.29965	0.0370307	0.27358	Non-Sig	0.482978
MTID55	Uracil	nucleosides,nucleotides, and analogues	C00106	Uracil_neg	Nucleotides and derivatives	HMDB0000300	1.54772e+06	1.14519e+06	942566	1.28129e+06	1.21284e+06	1.41239e+06	1.17457e+06	1.40076e+06	1.39652e+06	1.12907e+06	1.29012e+06	1.50494e+06	0.95517	0.584762	0.297864	-0.0661706	0.233021	Non-Sig	0.475677
MTID206	Betaine aldehyde	Amino acids, peptides, and analogues	C00576	Betaine aldehyde_pos	Amino acids, peptides, and analogues	HMDB0001252	300872	346424	338770	398176	352596	302633	378501	339868	359208	326738	347922	313586	0.98724	0.806948	0.293197	-0.0185272	0.0931543	Non-Sig	0.297836
MTID212	Isobutyryl-CoA	acyl-CoAs	C00630	Isobutyryl-CoA_pos	acyl-CoAs	HMDB0001243	98816.1	71469.5	71836.6	51047.8	109396	86782.8	76943.7	107946	86785.2	64178.1	85326.9	102830	0.93385	0.606515	0.289179	-0.0987373	0.217159	Non-Sig	0.325005
MTID51	Beta-alanine	Amino acids, peptides, and analogues	C00099	Beta-alanine_pos	Amino acids, peptides, and analogues	HMDB0000056	1.22896e+06	1.18449e+06	1.10975e+06	961317	1.00799e+06	1.0408e+06	983248	958019	952557	999236	1.34936e+06	1.12575e+06	1.0259	0.725264	0.286143	0.0368901	0.139504	Non-Sig	0.292919
MTID264	TMP	nucleosides,nucleotides, and analogues	C00364	TMP (Thiamine monophosphate)_pos	nucleosides，nucleotides, and analogues	HMDB0001227	584878	571753	479880	651285	661491	506127	523679	507951	544791	758460	409862	527263	1.0561	0.595357	0.285396	0.0787464	0.225223	Non-Sig	0.689716
MTID62	Biotin	Vitamins and derivatives	C00120	Vitamin-B7(Biotin)_pos	Biotin and derivatives	HMDB0000030	1.10788e+07	2.23428e+06	2.5472e+06	3.87327e+06	2.25888e+06	2.87804e+06	3.30588e+06	1.99399e+06	6.29473e+06	4.00578e+06	2.23256e+06	3.73475e+06	1.1531	0.728823	0.275503	0.205518	0.137378	Non-Sig	0.36392
MTID623	Carnitine-C3DC	Acyl carnitines		Carnitine-C3DC_pos	Acyl carnitines	HMDB02095	1.63949e+06	1.29157e+06	1.06698e+06	1.67376e+06	1.81909e+06	993299	820095	1.06844e+06	2.41551e+06	2.1347e+06	1.54982e+06	1.33903e+06	0.90958	0.636457	0.272285	-0.136728	0.196231	Non-Sig	0.615551
MTID682	DG(18:0/22:6)	Acyl glycerol		DG(18:0/22:6)_pos	Diacylglycerols	HMDB0007179	118909	97753.4	85330.3	120366	45565.6	44619	71501	107962	54539.7	61962.5	49845.8	119630	1.1012	0.676627	0.270452	0.139077	0.169651	Non-Sig	0.333761
MTID262	4-Guanidinobutyric acid	Organic acids and derivatives	C01035	4-Guanidinobutyric acid_pos	Organic acids and derivatives	HMDB0003464	8.03037e+06	4.37125e+06	3.40649e+06	5.01104e+06	4.96193e+06	7.23404e+06	3.61847e+06	6.01013e+06	5.66212e+06	6.2397e+06	4.40301e+06	5.68235e+06	1.0443	0.785547	0.268679	0.0625362	0.104828	Non-Sig	0.364692
MTID642	Chenodeoxyglycocholic acid	Bile acids	C05462	Chenodeoxyglycocholic acid_neg	Bile acids	HMDB0006898	306918	113443	61938.6	161467	74470.1	22270.1	154504	236618	86995.1	249144	38975.3	116925	0.83847	0.667029	0.262001	-0.254169	0.175855	Non-Sig	0.416604
MTID136	GDP-L-fucose	nucleosides,nucleotides, and analogues	C00325	GDP-L-fucose_pos	nucleosides，nucleotides, and analogues	HMDB0001095	46674.2	39381.9	45948.6	62727.1	66364.8	63455.5	38654.5	53240.6	70743.8	58346.6	45947.7	41572.5	1.052	0.700096	0.260664	0.0731347	0.154843	Non-Sig	0.511647
MTID484	Ophthalmate	Amino acids, peptides, and analogues	C21016	Ophthalmic acid_pos	Oligopeptides	NA	75132.2	62731.9	77316.4	83156.5	61271.9	97010.3	32822.6	90444.6	83154.7	113061	103579	82416.2	0.90334	0.533345	0.259466	-0.146659	0.272992	Non-Sig	0.385637
MTID627	Carnitine-C5	Acyl carnitines		Carnitine-C5_pos	Acyl carnitines	NA	5.45846e+07	4.43665e+07	4.18707e+07	5.65689e+07	5.9317e+07	3.40615e+07	3.3563e+07	3.81715e+07	7.02353e+07	6.61502e+07	5.24108e+07	4.96017e+07	0.93756	0.663815	0.256196	-0.0930171	0.177953	Non-Sig	0.61424
MTID483	Isovalerylcarnitine	Acyl carnitines	C20826	Isovalerylcarnitine_pos	Acyl carnitines	HMDB0000688	6.83571e+07	5.58495e+07	5.26384e+07	6.72834e+07	7.07942e+07	4.42795e+07	4.3598e+07	4.9144e+07	8.37167e+07	7.78851e+07	6.50548e+07	6.06364e+07	0.94518	0.662315	0.251066	-0.081339	0.178936	Non-Sig	0.608185
MTID443	N-Acetylaspartylglutamate	Amino acids, peptides, and analogues	C12270	N-Acetylaspartylglutamic acid_neg	Amino acids, peptides, and analogues	HMDB01067	72379.6	99529.7	77948.5	105793	89783.5	93252.6	47325.7	114832	100912	70290.1	72380.1	109264	1.046	0.749239	0.247773	0.0648829	0.125379	Non-Sig	0.403187
MTID600	Carnitine-C10	Acyl carnitines		Carnitine-C10_pos	Acyl carnitines	HMDB00651	4.12722e+06	1.61986e+06	2.09215e+06	2.55279e+06	2.17278e+06	1.54028e+06	2.35048e+06	1.26106e+06	2.88772e+06	2.59865e+06	3.98475e+06	2.43076e+06	0.90922	0.666212	0.246298	-0.137299	0.176388	Non-Sig	0.317576
MTID536	2-Thiocytidine	nucleosides,nucleotides, and analogues		2-Thiocytidine_pos	nucleosides，nucleotides, and analogues	NA	8023.67	13126.9	13854.8	13129.4	13127.5	7291.49	10939.8	12397.5	8023.11	17505	7293.72	6561.82	1.093	0.648037	0.245545	0.128293	0.1884	Non-Sig	0.306747
MTID291	Ornithine	Amino acids, peptides, and analogues	C00077	Ornithine_pos	Amino acids, peptides, and analogues	HMDB0000214	5.36058e+06	6.99583e+06	4.80756e+06	5.73442e+06	6.0897e+06	6.21548e+06	3.68829e+06	9.01844e+06	5.95701e+06	6.66543e+06	5.3962e+06	6.87297e+06	0.93631	0.621757	0.245019	-0.0949418	0.20638	Non-Sig	0.38491
MTID772	Hexose Pool	Sugar and derivatives		Hexose Pool_neg	Sugar and derivatives	HMDB00122	808712	641621	651869	592038	642692	693705	397829	696022	863858	951193	716582	718188	0.92793	0.543242	0.244477	-0.107912	0.265007	Non-Sig	0.402032
MTID241	Sepiapterin	Indoles and heterocyclic compounds	C00835	Sepiapterin_pos	Pteridines and derivatives	HMDB0000238	582882	1.01452e+06	1.30332e+06	882505	666248	1.10347e+06	311052	1.3055e+06	1.15888e+06	743553	673904	1.12245e+06	1.0447	0.838201	0.244051	0.0630887	0.0766517	Non-Sig	0.267419
MTID724	FA(20:0)	Fatty acids		FA(20:0)_neg	Fatty acids	NA	9.62701e+07	6.20302e+07	1.03063e+08	1.25555e+08	1.26087e+08	6.00532e+07	7.14412e+07	8.97937e+07	1.16105e+08	1.21055e+08	110900281	9.62645e+07	0.94633	0.710251	0.241041	-0.0795847	0.148588	Non-Sig	0.50638
MTID418	2-keto-D-Gluconic acid	Organic acids and derivatives	C06473	2-keto-D-Gluconic acid_neg	Organic acids and derivatives	HMDB0011732	673045	716189	714108	579089	654242	810157	578366	839393	1.0788e+06	628847	700894	598581	0.93716	0.595428	0.239482	-0.0936327	0.225171	Non-Sig	0.344144
MTID318	Methylmalonic acid	Vitamins and derivatives	D06890	Methylmalonic acid_neg	Vitamins and derivatives	HMDB0000202	464588	299629	428044	383497	307627	401591	259602	512262	319457	303806	305537	512617	1.0324	0.827384	0.238924	0.046002	0.0822929	Non-Sig	0.149526
MTID747	gamma-L-Glutamyl-L-phenylalanine	Amino acids, peptides, and analogues		gamma-L-Glutamyl-L-phenylalanine_pos	Amino acids, peptides, and analogues	HMDB0000594	4.28364e+06	5.03361e+06	5.80667e+06	5.29436e+06	5.93723e+06	4.70108e+06	2.49829e+06	7.55022e+06	6.39698e+06	6.81554e+06	4.56977e+06	5.72991e+06	0.92539	0.608108	0.236628	-0.111867	0.216019	Non-Sig	0.363774
MTID304	Glycocholic acid	Bile acids	C01921	Glycocholic acid_pos	Bile acids	HMDB0000138	6.97901e+06	8.91664e+06	3.29862e+06	9.34841e+06	5.68948e+06	2.97137e+06	4.81528e+06	7.09692e+06	1.96679e+06	1.17889e+07	924144	5.41475e+06	1.1624	0.664682	0.236338	0.217107	0.177386	Non-Sig	0.52968
MTID875	PC(18:0/18:1)	Phosphatidylacids	C00157	PC(18:0/18:1)_neg	Phosphatidylcholines	HMDB0008037	48713.2	59844.4	45918.9	51501.2	76573.7	100945	98855.9	90497.6	36193.2	42450.2	41043.9	29914.1	1.1314	0.63167	0.234493	0.178109	0.19951	Non-Sig	0.318185
MTID751	Glutathione (reduced)	Amino acids, peptides, and analogues		Glutathione (reduced)_pos	Peptides	NA	16776.4	8754.53	5106.46	5836.01	5837.32	11669.6	3647.24	8753.42	4378.3	11671.2	12400.9	10211.6	1.0571	0.842978	0.233024	0.0801119	0.0741835	Non-Sig	0.140869
MTID83	UDP-glucuronate	nucleosides,nucleotides, and analogues	C00167	Uridine 5'-diphospho-glucuronic acid (UDP-D-Glucuronate)_neg	nucleosides，nucleotides, and analogues	HMDB0000935	590151	378975	877040	434788	489530	473957	1.24504e+06	158239	399402	329812	315727	245919	1.2043	0.618183	0.231433	0.268195	0.208883	Non-Sig	0.490062
MTID746	gamma-Glutamyltyrosine	Amino acids, peptides, and analogues		gamma-Glutamyltyrosine_pos	Tyrosine and derivatives	HMDB0011741	2.64606e+06	2.98741e+06	3.27191e+06	3.04643e+06	2.93491e+06	3.23461e+06	1.84674e+06	4.52601e+06	3.21715e+06	3.23911e+06	2.14279e+06	2.60452e+06	1.031	0.826389	0.226482	0.0440443	0.0828152	Non-Sig	0.157436
MTID543	3-FORMYLINDOLE	Indoles and heterocyclic compounds	C08493	3-FORMYLINDOLE_pos	Indoles	HMDB0029737	7.23749e+06	7.74654e+06	6.00641e+06	7.00208e+06	6.50191e+06	7.27777e+06	4.08628e+06	1.07123e+07	7.58853e+06	7.87428e+06	6.76352e+06	7.65881e+06	0.93484	0.603683	0.226344	-0.0972086	0.219191	Non-Sig	0.38946
MTID514	(S)-12-Hydroxyeicosatetraenoic acid	Arachidonic acid metabolites		12-HETE_neg	Arachidonic acid metabolites	HMDB06111	341015	190691	214349	345204	236630	492030	150331	445412	416870	255420	293694	474638	0.89371	0.614224	0.222778	-0.162121	0.211673	Non-Sig	0.325431
MTID220	Prostaglandin D2	Arachidonic acid metabolites	C00696	Prostaglandin D2_neg	Arachidonic acid metabolites	HMDB0001403	1.17135e+06	403671	326405	230370	210886	263758	181659	645165	1.23465e+06	219241	632635	378953	0.79168	0.612639	0.222175	-0.337011	0.212795	Non-Sig	0.343137
MTID345	Imidazoleacetic acid	Organic acids and derivatives	C02835	Imidazoleacetic acid_pos	Organic acids and derivatives	HMDB0002024	2.85539e+06	4.71979e+06	4.0485e+06	2.08726e+06	3.36942e+06	2.69497e+06	2.1939e+06	2.09366e+06	3.1878e+06	4.64326e+06	3.4281e+06	3.35365e+06	1.0463	0.795413	0.220732	0.0652966	0.0994072	Non-Sig	0.233273
MTID66	CMP-N-acetylneuraminate	nucleosides,nucleotides, and analogues	C00128	Cytidine monophosphate N-acetylneuraminic acid_pos	nucleosides，nucleotides, and analogues	HMDB0001176	210773	188163	180875	172850	248694	188161	228282	195449	218066	202754	167734	196179	0.98432	0.828492	0.217619	-0.0228007	0.0817116	Non-Sig	0.317045
MTID651	CMA	AGEs		CMA_pos	AGEs	NA	468251	609738	458030	468976	365408	699801	134199	1.05029e+06	492316	487936	280798	469705	1.0532	0.853534	0.214502	0.0747794	0.0687792	Non-Sig	0.120819
MTID391	Vanillylmandelic acid	Organic acids and derivatives	C05584	Vanillomandelic acid (VMA)_neg	neurotransmitter	HMDB0000291	88399	96752.8	82132.1	112754	109976	109970	68910.8	98838.9	84221.8	115543	89094.6	124594	1.0323	0.758729	0.211017	0.0458623	0.119913	Non-Sig	0.454277
MTID101	Sarcosine	Amino acids, peptides, and analogues	C00213	Sarcosine_pos	Amino acids, peptides, and analogues	HMDB0000271	1.67385e+07	2.04795e+07	1.8854e+07	1.9319e+07	1.91309e+07	1.90982e+07	2.74939e+07	2.00338e+07	1.6508e+07	1.84562e+07	1.62434e+07	1.62259e+07	0.98833	0.906056	0.209214	-0.0169353	0.0428451	Non-Sig	0.219633
MTID643	Cholic acid – 7-O-sulfate	Bile acids		Cholic acid-7-O-sulfate_neg	Bile acids	NA	6961.39	1393.06	0	2784.59	2784.59	2784.31	0	13921.9	3481.81	0	3479.72	1393.06	0.74244	0.676111	0.206118	-0.429654	0.169982	Non-Sig	0.328116
MTID237	Tryptophan	Amino acids, peptides, and analogues	C00078	Tryptophan_pos	Amino acids, peptides, and analogues	HMDB0000929	5.84694e+07	5.76502e+07	5.37846e+07	5.77263e+07	5.59625e+07	5.82199e+07	4.70322e+07	6.70961e+07	5.98114e+07	5.94631e+07	5.80421e+07	5.89032e+07	0.97564	0.614257	0.206087	-0.0355792	0.21165	Non-Sig	0.414171
MTID725	FA(20:1)	Fatty acids		FA(20:1)_neg	Fatty acids	NA	9.88917e+06	1.23916e+07	2.03371e+07	2.70094e+07	1.84015e+07	1.11582e+07	9.67211e+06	1.58512e+07	2.43851e+07	2.60341e+07	1.42994e+07	1.65597e+07	0.9287	0.739311	0.205374	-0.106715	0.131173	Non-Sig	0.362428
MTID1026	SM 44:0;3	Sphingolipids		SM 44:0;3_pos	Sphingomyelins	NA	147314	146599	137116	137840	149516	152433	161186	168465	150234	129836	106490	131285	1.0275	0.698598	0.205373	0.0391384	0.155772	Non-Sig	0.253604
MTID854	Octulose-monophosphate	Sugar and derivatives		Octulose-monophosphate_neg	Sugar and derivatives	NA	168917	281800	247366	362552	384722	324923	307617	196281	403869	303280	317021	289556	0.97395	0.855928	0.199489	-0.0380804	0.0675628	Non-Sig	0.300672
MTID109	Butyric acid	Fatty acids	C00246	FA(4:0)_neg	short-chain fatty acids	HMDB0000039	389409	312227	370964	349080	308672	428039	171214	453102	381752	336860	415167	383142	1.008	0.950071	0.196602	0.0114956	0.022244	Non-Sig	0.0435799
MTID938	PG(16:0/18:2)	Phosphatidylacids		PG(16:0/18:2)_neg	Phosphatidylglycerols	HMDB0010575	18794.6	36195.5	45940.5	45244.2	36892.8	45935.1	13230.8	22279.4	30631.6	38283.8	74482.6	36197	1.0646	0.814494	0.194654	0.0903115	0.0891119	Non-Sig	0.197207
MTID827	Monoisobutyl phthalate	Flavonoids, benzene and substituted derivatives		Monoisobutyl phthalate_neg	Benzoic acid esters	HMDB0002056	209498	208803	208118	262386	263783	221328	196277	236643	235954	267968	290939	182358	0.97431	0.769844	0.19162	-0.0375472	0.113597	Non-Sig	0.406614
MTID56	2-Ketobutyric acid	Organic acids and derivatives	C00109	2-Ketobutyric acid_neg	Organic acids and derivatives	HMDB0000005	81780.3	93257.8	168073	59859.3	66814.7	98136.4	46282.2	85255.5	121800	166343	88377.3	132239	0.88697	0.617544	0.188702	-0.173043	0.209332	Non-Sig	0.53741
MTID531	2-Hydroxyadenine	nucleosides,nucleotides, and analogues		2-Hydroxyadenine_pos	Purines and purine derivatives	HMDB0000403	627199	521100	401117	498516	562324	435431	528771	274228	538226	455824	598024	520746	1.0445	0.713075	0.184819	0.0628125	0.146865	Non-Sig	0.413308
MTID671	DG(16:0/22:5)	Acyl glycerol		DG(16:0/22:5)_pos	Diacylglycerols	HMDB0007119	51062.1	29181.8	29177.2	21158.4	16779.4	45227.3	21155.6	37928	37200.6	25533.4	33558.9	35011.2	1.0115	0.953693	0.183979	0.0164963	0.0205916	Non-Sig	0.186795
MTID453	2-Naphthalenesulfonic acid	Organic acids and derivatives	C16202	2-Naphthalenesulfonic acid_neg	2-naphthalene sulfonates	NA	155899	88384	103011	135729	116927	66119	110662	84212.9	103699	164256	84209.2	82128.5	1.0587	0.745422	0.183449	0.0822938	0.127598	Non-Sig	0.482478
MTID798	LPC(20:1)	Phosphatidylacids	C04230	LPC(20:1)_neg	Lysophosphatidylcholines	HMDB0010391	20190.2	15315.5	6963.22	19493.7	7658.48	20883	6963.35	24363.9	16707.3	15316.5	5569.7	17406.8	1.0484	0.860655	0.182857	0.0681893	0.065171	Non-Sig	0.33448
MTID652	CML	AGEs		CML_pos	AGEs	NA	2.14119e+06	1.97565e+06	1.85308e+06	1.86696e+06	2.03322e+06	2.74765e+06	1.18545e+06	3.24967e+06	2.33647e+06	2.56454e+06	2.1292e+06	2.06605e+06	0.93248	0.631574	0.180084	-0.100855	0.199576	Non-Sig	0.301539
MTID323	L-Cystathionine	Amino acids, peptides, and analogues	C02291	L-Cystathionine_pos	Amino acids, peptides, and analogues	HMDB0000099	17505	14586.2	13130.5	16047.4	10212.2	24070.3	21884.2	18961.6	8023.94	8752.66	13858.1	18233.8	1.0651	0.753977	0.177655	0.0909889	0.122642	Non-Sig	0.341805
MTID53	Inosine diphosphate	nucleosides,nucleotides, and analogues	C00104	Inosine diphosphate_neg	Nucleotides and derivatives	HMDB0003335	770558	571989	529412	685959	692459	624780	589429	506966	723871	481216	758111	709226	1.0282	0.774947	0.175028	0.0401209	0.110728	Non-Sig	0.437509
MTID818	LPI(18:1)	Phosphatidylacids		LPI(18:1)_neg	Lysophosphatidylinositols	NA	7.93362e+06	6.96374e+06	6.3616e+06	6.60406e+06	5.41697e+06	6.83783e+06	9.37475e+06	3.79697e+06	6.68907e+06	6.16055e+06	6.56005e+06	5.63067e+06	1.0499	0.70371	0.174845	0.0702519	0.152607	Non-Sig	0.284182
MTID834	N6-methyladenosine	nucleosides,nucleotides, and analogues		N6-methyladenosine_pos	nucleosides，nucleotides, and analogues	HMDB0004044	344991	342821	382216	296853	336252	327493	126185	430333	393490	409180	273505	380376	1.0087	0.953319	0.174622	0.0124972	0.0207618	Non-Sig	0.114083
MTID655	Cortexolone	Steroids, hormones	C05488	Cortexolone_pos	Steroids, hormones	HMDB0000015	1.66267e+06	1.67972e+06	911709	1.24321e+06	1.35478e+06	1.03607e+06	1.08237e+06	1.99261e+06	978813	1.45285e+06	1.54917e+06	1.214e+06	0.95385	0.755751	0.174556	-0.0681657	0.121621	Non-Sig	0.375514
MTID861	PA(16:1/18:1)	Phosphatidylacids		PA(16:1/18:1)_neg	Phosphatidylacids	HMDB07860	10440.5	6964.46	9048.92	5569.7	3480.12	18094.7	4870.86	10439.7	6961.47	8353.65	10442.3	20884.7	0.86515	0.662532	0.17359	-0.208978	0.178793	Non-Sig	0.440799
MTID582	Androsterone sulfate	Steroids, hormones		Androsterone sulfate_neg	Steroids, hormones	HMDB0002759	1393.34	9745.42	2088.2	4177.22	4873.61	4873.34	9050.56	4176.95	3480.28	4176.67	3480.83	3480.56	0.97505	0.939895	0.172754	-0.0364519	0.0269206	Non-Sig	0.0550798
MTID332	2,4-Dinitrophenol	Flavonoids, benzene and substituted derivatives	C02496	2,4-Dinitrophenol_neg	Dinitrophenols	HMDB0245462	81427.5	90821.2	100915	107525	106487	74471.8	73773.1	98126.2	96736.7	114140	87693.6	104745	0.97641	0.782596	0.170759	-0.034441	0.106463	Non-Sig	0.392059
MTID771	Hexose Monophosphate Pool	Sugar and derivatives		Hexose Monophosphate Pool_neg	Sugar and derivatives	HMDB01401	1.16127e+06	1.07605e+06	1.02222e+06	1.23546e+06	1.02147e+06	1.00638e+06	847008	1.13254e+06	1.22825e+06	1.31298e+06	1.16008e+06	1.02531e+06	0.97267	0.699052	0.165092	-0.0399777	0.155491	Non-Sig	0.489252
MTID431	Jasmonic Acid	Organic acids and derivatives	C08491	Jasmonic Acid	Jasmonic acids	HMDB0032797	525095	153866	94073.1	230817	113034	290997	191815	219165	195079	263989	231920	245780	1.0446	0.883196	0.162333	0.0629506	0.0539431	Non-Sig	0.236825
MTID1043	Tetranor-Prostaglandin F Metabolite	Arachidonic acid metabolites		Tetranor-PGFM_neg	Arachidonic acid metabolites	NA	37577.1	65152.4	84790.9	65838	122498	59857.8	48388.4	71599.1	105125	81163.8	77448.8	72509.7	0.95502	0.810677	0.159562	-0.0663971	0.0911522	Non-Sig	0.24288
MTID971	Pimelylcarnitine	Acyl carnitines		Pimelylcarnitine_pos	Acyl carnitines	HMDB0013328	389464	464919	285177	354802	382897	325286	340930	500313	376698	316892	349327	250164	1.032	0.79262	0.157796	0.045443	0.100935	Non-Sig	0.38457
MTID113	Glyceric acid	Sugar and derivatives	C00258	Glyceric acid_neg	Carbohydrates and carbohydrate conjugates	HMDB0000139	255731	227629	153086	208140	249991	227250	156285	255700	276674	230099	196129	256739	0.96369	0.73478	0.155714	-0.053359	0.133842	Non-Sig	0.597624
MTID152	dGDP	nucleosides,nucleotides, and analogues	C00361	Deoxyguanosine diphosphate_neg	Nucleotides and derivatives	HMDB0000960	3.42706e+06	2.31353e+06	2.59957e+06	2.7335e+06	2.92492e+06	2.60792e+06	2.74713e+06	2.27663e+06	2.95448e+06	2.70953e+06	3.17513e+06	3.07772e+06	0.98028	0.790057	0.151964	-0.0287342	0.102342	Non-Sig	0.276019
MTID229	Cortisone	Steroids, hormones	C00762	Cortisone_neg	Steroids, hormones	HMDB0002802	19492.8	18098.1	16707.7	11835.7	25058.2	18039	16008.9	27840.7	23666.6	12529.5	6265.32	18102.8	1.0461	0.82823	0.151926	0.0650208	0.0818491	Non-Sig	0.236024
MTID778	Isopentenyladenosine	nucleosides,nucleotides, and analogues		Isopentenyladenosine_pos	Purine nucleosides	NA	84591.8	40112.5	55422.2	55422.8	37193.7	74386.5	27713.1	82406.1	67822.7	74383.8	47399.9	80946.9	0.91189	0.642002	0.150691	-0.133068	0.192464	Non-Sig	0.288834
MTID888	PC(20:0/18:1)	Phosphatidylacids	C00157	PC(20:0/18:1)_neg	Phosphatidylcholines	HMDB0008268	25756.4	9049.12	8356.18	4874.61	19494.1	19491	4872.02	19492	19438.6	13924.7	13228.7	26454.4	0.89335	0.707996	0.140109	-0.162703	0.149969	Non-Sig	0.292386
MTID707	DL-2-Aminooctanoic acid	Organic acids and derivatives		DL-2-Aminooctanoic acid_pos	Carboxylic acids and derivatives	HMDB0000991	868580	399657	304120	255260	321980	474797	240679	834323	441221	451086	552091	408441	0.89636	0.687743	0.138593	-0.15785	0.162574	Non-Sig	0.260337
MTID806	LPE(20:1)	Phosphatidylacids		LPE(20:1)_neg	Lysophosphatidylethanolamines	HMDB0011482	141986	219936	195580	208096	180962	198358	139900	210198	183050	171220	190707	233164	1.0148	0.874772	0.136655	0.0211954	0.0581049	Non-Sig	0.0982109
MTID224	Lipoic acid	Organic acids and derivatives	C16241	Lipoic acid_neg	Organic acids and derivatives	HMDB0001451	68206.7	41758.8	37584.3	29927.8	29926.2	42454.3	14614.8	50806.2	63334	38974.9	52892.7	54286.3	0.90888	0.655342	0.134185	-0.137838	0.183532	Non-Sig	0.286778
MTID40	L-Ascorbic acid	Vitamins and derivatives	C01041	L-Ascorbic acid_neg	Vitamins and derivatives	HMDB0000044	2.26447e+06	678202	657014	3.08112e+06	652164	940406	204388	754984	683439	619878	411123	4.61887e+06	1.1345	0.843475	0.130895	0.182057	0.0739279	Non-Sig	0.33294
MTID315	Corticosterone	Steroids, hormones	C02140	Corticosterone_pos	Steroids, hormones	HMDB0001547	2.42284e+06	2.02723e+06	1.35222e+06	1.32745e+06	1.83506e+06	1.59509e+06	1.43757e+06	2.53012e+06	1.63812e+06	1.77376e+06	1.93137e+06	1.69645e+06	0.95935	0.754051	0.13039	-0.0598708	0.122599	Non-Sig	0.297913
MTID161	Xanthine	nucleosides,nucleotides, and analogues	C00385	Xanthine_neg	Nucleotides and derivatives	HMDB0000292	3.79847e+08	296556285	2.85004e+08	3.4136e+08	3.34617e+08	3.19966e+08	1.84211e+08	3.99998e+08	3.59638e+08	3.5938e+08	342003465	3.949e+08	0.95942	0.704341	0.129329	-0.0597656	0.152217	Non-Sig	0.462655
MTID367	Alpha-N-Phenylacetyl-L-glutamine	Amino acids, peptides, and analogues	C04148	Alpha-N-Phenylacetyl-L-glutamine_pos	Amino acids, peptides, and analogues	HMDB0006344	72207.1	107945	81688.3	94820.3	77312.6	119612	45219.1	142954	107214	119617	73659.2	99922.6	0.94054	0.723236	0.128273	-0.0884388	0.14072	Non-Sig	0.230996
MTID819	LPI(18:2)	Phosphatidylacids		LPI(18:2)_neg	Lysophosphatidylinositols	NA	2.63761e+06	2.90757e+06	2.26493e+06	2.54179e+06	2.51838e+06	2.61224e+06	1.7887e+06	3.11391e+06	2.52642e+06	2.66427e+06	2.61696e+06	3.24341e+06	0.97047	0.736205	0.127348	-0.0432445	0.133001	Non-Sig	0.319956
MTID73	Adenine	nucleosides,nucleotides, and analogues	C00147	Adenine_pos	Purines and purine derivatives	HMDB0000034	187434	131277	130542	140032	221703	203463	137108	186700	227173	160437	145487	191805	0.96733	0.7948	0.122441	-0.04792	0.0997423	Non-Sig	0.371811
MTID475	Enterolactone	Steroids, hormones	C18165	Enterolactone_neg	Lignols	HMDB0006101	1.03133e+06	142932	113777	110032	121354	128503	184293	382569	324826	311334	233070	141960	1.0443	0.941956	0.122173	0.0625362	0.0259695	Non-Sig	0.219221
MTID205	cAMP	nucleosides,nucleotides, and analogues	C00575	cAMP_pos	nucleosides，nucleotides, and analogues	HMDB0000058	32090.8	27716.4	28446.8	17504.6	20421.7	18963.9	21152.5	25527.5	27710.1	21512.7	25526.6	29905.5	0.95909	0.721657	0.121747	-0.0602619	0.141669	Non-Sig	0.310716
MTID104	Deoxycytidine monophosphate	nucleosides,nucleotides, and analogues	C00239	Deoxycytidine monophosphate (dCMP)_pos	nucleosides，nucleotides, and analogues	HMDB0001202	88980.6	86064.2	58346.1	78036.1	81685.5	70012	70743.1	86795.6	78042.4	70017.9	90436	73666.7	0.986	0.85407	0.120902	-0.0203404	0.0685065	Non-Sig	0.544223
MTID202	Norepinephrine	Amines,choline, and organonitrogen compounds	C00547	Norepinephrine (NE)_pos	Amines and derivatives	HMDB0000216	43027.8	24796.2	21146.8	23701.5	23335.9	18229.9	16769.8	23702.3	45215.5	25156.9	31357.6	22606.9	0.93586	0.750961	0.120667	-0.0956354	0.124382	Non-Sig	0.374551
MTID100	Adenosine	Amino acids, peptides, and analogues	C00212	Adenosine_pos	Amino acids, peptides, and analogues	HMDB0000050	4.35189e+07	5.04135e+07	4.68039e+07	4.83381e+07	4.60334e+07	4.70774e+07	5.12849e+07	4.87594e+07	4.68547e+07	4.57516e+07	4.21149e+07	4.40315e+07	1.0122	0.737491	0.113276	0.0174944	0.132243	Non-Sig	0.215937
MTID745	gamma-Glutamyl-L-methionine	Amino acids, peptides, and analogues		gamma-Glutamyl-L-methionine_pos	Amino acids, peptides, and analogues	NA	1806855	2.38129e+06	2.40242e+06	2.39882e+06	2.42539e+06	2.44578e+06	1.15964e+06	2.98009e+06	2.51547e+06	2.50892e+06	2.09464e+06	2.55081e+06	1.0037	0.975939	0.112377	0.00532812	0.0105773	Non-Sig	0.157663
MTID463	Lysine	Amino acids, peptides, and analogues	C00047	Lysine_pos	Amino acids, peptides, and analogues	HMDB0000182	5.27679e+07	5.83254e+07	6.15315e+07	6.29185e+07	5.70599e+07	6.67619e+07	5.86572e+07	8.64593e+07	5.39917e+07	5.11874e+07	4.85471e+07	5.48298e+07	1.0161	0.877907	0.109938	0.0230424	0.0565513	Non-Sig	0.126032
MTID727	FA(20:3)	Fatty acids		FA(20:3)_neg	Fatty acids	NA	1.51652e+07	1.63119e+07	1.92014e+07	2.81615e+07	1.97158e+07	2.28308e+07	1.64821e+07	2.16375e+07	2.61906e+07	2.13029e+07	1.74261e+07	2.08835e+07	0.97954	0.863378	0.105902	-0.0298237	0.0637989	Non-Sig	0.321749
MTID121	Androstenedione	Steroids, hormones	C00280	Androstenedione_pos	Steroids, hormones	HMDB0000053	1.43096e+06	320904	186347	392353	309948	80224.7	315802	350436	459486	690315	500678	292094	1.0429	0.930891	0.104353	0.0606008	0.031101	Non-Sig	0.351668
MTID481	Homocystine	Amino acids, peptides, and analogues	C01817	Homocystine_pos	Amino acids, peptides, and analogues	HMDB0000575	210800	88982	120346	127626	155353	118878	113775	75128	147336	156818	201316	159726	0.9624	0.832019	0.094445	-0.0552915	0.0798668	Non-Sig	0.241784
MTID163	Guanosine	nucleosides,nucleotides, and analogues	C00387	Guanosine_pos	nucleosides，nucleotides, and analogues	HMDB0000133	4.3845e+07	3.34172e+07	3.29049e+07	3.17457e+07	3.2825e+07	3.51437e+07	3.16868e+07	2.25185e+07	4.46865e+07	3.75581e+07	4.26879e+07	3.64789e+07	0.9734	0.804369	0.0935856	-0.0388953	0.0945447	Non-Sig	0.165767
MTID217	Glyceraldehyde 3-phosphate	Organic acids and derivatives	C00661	Glyceraldehyde 3-phosphate_neg	Organic acids and derivatives	NA	494879	688356	548468	689067	687669	586044	357762	683499	645209	696720	589537	690113	1.0086	0.935312	0.0904917	0.0123541	0.0290435	Non-Sig	0.455254
MTID124	Inosine	nucleosides,nucleotides, and analogues	C00294	Inosine_pos	nucleosides，nucleotides, and analogues	HMDB0000195	1.31269e+08	227396832	1.6059e+08	1.268e+08	2.41826e+08	1.31129e+08	1.19916e+08	1.42598e+08	1.9658e+08	1.71349e+08	152389574	2.12265e+08	1.024	0.878508	0.0842406	0.0342157	0.0562544	Non-Sig	0.27675
MTID557	5-Amino-4-carbamoylimidazole	Indoles and heterocyclic compounds		5-Amino-4-carbamoylimidazole (AICA)_pos	Imidazoles	NA	10941.4	11671.6	16044.4	13129.1	10939.6	9845.35	10209.5	12398.2	8749.76	11669.7	17503.2	13857.2	0.97559	0.848378	0.0834574	-0.0356531	0.0714108	Non-Sig	0.34283
MTID250	4-Nitrophenol	Flavonoids, benzene and substituted derivatives	C00870	4-Nitrophenol_neg	Nitrophenols	HMDB0001232	710616	728009	661194	780886	628135	542190	697058	629550	707838	645863	678613	639967	1.013	0.818025	0.0787677	0.0186342	0.0872336	Non-Sig	0.412416
MTID80	Glycolic acid	Organic acids and derivatives	C03547	Glycolic acid_neg	Organic acids and derivatives	HMDB0000115	72429.6	71400.2	60282.3	114948	86832.2	109148	100857	90560.9	89920.9	66387.4	59062.8	90473.5	1.0358	0.796682	0.0761863	0.0507455	0.0987151	Non-Sig	0.345795
MTID189	Itaconic acid	Organic acids and derivatives	C00490	Itaconic acid_neg	Organic acids and derivatives	HMDB0002092	817628	405210	1.50615e+06	942108	438265	640319	367918	626854	1.26435e+06	1.22667e+06	773302	882695	0.92374	0.771076	0.0756071	-0.114441	0.112903	Non-Sig	0.303501
MTID487	S-Methyl-L-cysteine	Amino acids, peptides, and analogues	C22040	Methylcysteine_pos	Amino acids, peptides, and analogues	HMDB0002108	1.4477e+06	1.51043e+06	1.0608e+06	1.23548e+06	1.23038e+06	1.47177e+06	724198	1.33319e+06	1.69164e+06	1.68729e+06	1.19536e+06	1.38355e+06	0.99268	0.95355	0.0751312	-0.0105994	0.0206566	Non-Sig	0.317065
MTID602	Carnitine-C10:1	Acyl carnitines		Carnitine-C10:1_pos	Acyl carnitines	HMDB13205	126901	62721.8	51784.1	58349.1	72932.7	28445.2	50323.9	46676.1	83867.9	66371.6	81681.9	67100.9	1.0129	0.9554	0.0723845	0.0184917	0.0198148	Non-Sig	0.406611
MTID298	Xanthosine	nucleosides,nucleotides, and analogues	C01762	Xanthosine_pos	nucleosides，nucleotides, and analogues	HMDB0000299	1.66116e+07	1.19753e+07	1.39797e+07	1.11e+07	1.31608e+07	1.19464e+07	9.29551e+06	1.23458e+07	1.33429e+07	1.34522e+07	1.46129e+07	1.82455e+07	0.96899	0.776887	0.0716082	-0.0454463	0.109642	Non-Sig	0.176766
MTID333	2-Isopropylmalic acid	Organic acids and derivatives	C02504	2-Isopropylmalic acid_neg	Organic acids and derivatives	HMDB0000402	3.15625e+06	1.19643e+06	995196	4.43672e+06	945308	1.31425e+06	308585	1.13422e+06	1.03196e+06	841733	494008	7.4371e+06	1.0708	0.918604	0.0692234	0.098689	0.0368719	Non-Sig	0.282659
MTID331	1-Methyladenosine	nucleosides,nucleotides, and analogues	C02494	1-Methyladenosine_pos	nucleosides，nucleotides, and analogues	HMDB0003331	258558	272065	231952	215161	230118	260749	115965	251640	311070	312895	228291	311808	0.95883	0.755037	0.0687339	-0.060653	0.122032	Non-Sig	0.246737
MTID909	PE(18:2/18:3)	Phosphatidylacids	C00350	PE(18:2/18:3)_neg	Phosphatidylethanolamines	HMDB0009094	10987.4	50819.1	50121.9	38981.3	38288.2	13925.9	30635.1	10444.5	66263	48730.4	37595.9	14614.4	0.97523	0.940036	0.0675505	-0.0361856	0.0268554	Non-Sig	0.0486043
MTID715	FA(12:0)	Fatty acids		FA(12:0)_neg	Fatty acids	NA	8.09881e+06	7.54562e+06	5.84864e+06	8.97964e+06	6.8045e+06	5.21628e+06	5.54611e+06	7.84351e+06	7.56196e+06	7.65959e+06	7.95313e+06	6.45051e+06	0.98788	0.903164	0.0671023	-0.0175923	0.0442336	Non-Sig	0.650031
MTID563	6-Ketolithocholic acid	Bile acids		6-Ketolithocholic acid_neg	Bile acids	NA	38975.9	20185.8	8353.78	10441.5	13921.5	4873.69	15313.7	14617.1	22273.1	6960.79	17400.3	18096.2	1.0221	0.950307	0.0663117	0.0315364	0.0221359	Non-Sig	0.303575
MTID841	N-acetylserine	Amino acids, peptides, and analogues		N-acetylserine_neg	Amino acids, peptides, and analogues	HMDB0002931	187227	267122	200448	297891	282566	311814	216464	297890	316683	238650	254742	236645	0.99103	0.931548	0.0657285	-0.0129994	0.030795	Non-Sig	0.34587
MTID997	SM 34:1;3	Sphingolipids		SM 34:1;3_pos	Sphingomyelins	NA	210970	305376	412235	460015	444913	345700	520102	422576	317089	309191	285159	216930	1.0522	0.765753	0.0644732	0.073409	0.115911	Non-Sig	0.186505
MTID467	Tridecanoic acid	Fatty acids	C17076	FA(13:0)_neg	Long-chain fatty acids	HMDB0000910	2.51374e+06	784811	1.26156e+06	1.49088e+06	1.23543e+06	2.01876e+06	763973	2.52609e+06	1.38879e+06	1.41926e+06	2.47691e+06	894905	0.9826	0.946721	0.0629469	-0.0253239	0.0237782	Non-Sig	0.0686453
MTID18	Pyruvate	Organic acids and derivatives	C00022	Pyruvate_neg	Organic acids and derivatives	HMDB0000243	3.51721e+06	2.84454e+06	3.00462e+06	3.1167e+06	3.00707e+06	3.52141e+06	1.60148e+06	3.65745e+06	3.61643e+06	3.05056e+06	3.53916e+06	3.83704e+06	0.98495	0.895632	0.0577426	-0.0218776	0.0478702	Non-Sig	0.182435
MTID242	Sphinganine	Sphingolipids	C00836	Sphinganine_pos	Sphinganine	HMDB0000269	15317.6	15316	13128.9	21150.1	10938.5	14589.1	8753.22	13129.4	20424.1	21880.6	12400.1	13857.8	0.99994	0.999737	0.0561752	-8.66e-05	0.000114419	Non-Sig	0.375939
MTID662	Deoxythymidine diphosphate	nucleosides,nucleotides, and analogues		Deoxythymidine diphosphate_neg	Nucleotides and derivatives	HMDB01274	29232.2	38275.8	45234.4	24356.8	28534.3	22966.8	31317.9	27142.6	27142.2	40363.5	33405.3	28532.5	1.0037	0.977903	0.0537044	0.00532812	0.00970423	Non-Sig	0.469027
MTID506	Threonine	Amino acids, peptides, and analogues	C00188	Threonine_pos	Amino acids, peptides, and analogues	HMDB0000167	1.48689e+07	1.88975e+07	1.52808e+07	1.91389e+07	1.65824e+07	1.77404e+07	2.06207e+07	1.90289e+07	1.60971e+07	1.72861e+07	1.28205e+07	1.45258e+07	1.0212	0.803056	0.0501566	0.0302654	0.0952542	Non-Sig	0.199985
MTID423	Epiandrosterone	Steroids, hormones	C07635	Epiandrosterone_pos	Steroids, hormones	HMDB0000365	259613	272011	169913	487881	331079	196166	309951	214396	284409	348582	353329	173560	1.0193	0.924103	0.0447186	0.0275787	0.0342794	Non-Sig	0.604527
MTID153	2'-Deoxyguanosine 5'-monophosphate	nucleosides,nucleotides, and analogues	C00362	2'-Deoxyguanosine 5'-monophosphate (dGMP)_pos	nucleosides，nucleotides, and analogues	HMDB0001044	52510.8	86786.6	37924	90437.4	33552.5	70746	29905.8	48867.1	67103.2	36469.9	92626	107941	0.97139	0.912567	0.0446138	-0.0418775	0.0397351	Non-Sig	0.161452
MTID710	Dodecylbenzenesulfonic acid	Flavonoids, benzene and substituted derivatives		Dodecylbenzenesulfonic acid_neg	Benzenesulfonic acids and derivatives	NA	3.81271e+06	2.02533e+06	3.07654e+06	5.41246e+06	5.05196e+06	1.85483e+06	3.12188e+06	2.88246e+06	3.93814e+06	4.12319e+06	3.99291e+06	3.01238e+06	1.0077	0.967665	0.0401865	0.0110662	0.0142752	Non-Sig	0.631475
MTID402	11-Dehydro-thromboxane B2	Arachidonic acid metabolites	C05964	11-Dehydro-thromboxane B2_neg	Arachidonic acid metabolites	HMDB0004242	11830.8	4176.67	8353.61	6959.72	6265.42	6264.86	5569.31	12529	5568.75	6263.61	7656.67	6961.67	0.98433	0.940032	0.0387574	-0.022786	0.0268574	Non-Sig	0.0470587
MTID130	Glutamine	Amino acids, peptides, and analogues	C00064	Glutamine_pos	Amino acids, peptides, and analogues	HMDB0000641	5.14048e+07	5.6027e+07	5.74773e+07	6.28808e+07	6.1248e+07	6.72078e+07	6.19176e+07	7.47145e+07	5.64814e+07	5.94877e+07	4.88908e+07	5.51992e+07	0.99875	0.986287	0.0380674	-0.0018045	0.00599656	Non-Sig	0.0175231
MTID631	Carnitine-C6	Acyl carnitines		Carnitine-C6_pos	Acyl carnitines	NA	2.72073e+07	1.59118e+07	1.91058e+07	1.91816e+07	2.49007e+07	1.44855e+07	2.00794e+07	9.53066e+06	2.23916e+07	2.29124e+07	2.79474e+07	1.86062e+07	0.99444	0.972904	0.0329404	-0.00804377	0.0119298	Non-Sig	0.232678
MTID524	17-OH-Progesterone	Steroids, hormones	C01176	17-OH-Progesterone_pos	Steroids, hormones	HMDB0000374	1.8686e+06	448178	250909	477724	417916	199837	583476	607892	593671	391298	857006	657148	0.99259	0.986519	0.0286332	-0.0107302	0.00589472	Non-Sig	0.26442
MTID436	Cinnamic acid	Flavonoids, benzene and substituted derivatives	C10438	Cinnamic acid_neg	Cinnamic acids	HMDB0000567	5.24248e+06	3.13275e+06	3.08272e+06	4.14176e+06	3.05336e+06	4.34184e+06	1.29196e+06	4.70614e+06	4.05028e+06	3.79396e+06	3.15453e+06	6.59096e+06	0.97486	0.904336	0.0277627	-0.036733	0.0436702	Non-Sig	0.240946
MTID601	Carnitine-C10 OH	Acyl carnitines		Carnitine-C10 OH_pos	Acyl carnitines	NA	474095	229034	414302	370532	504723	234137	377090	279351	427419	362502	449300	306342	1.0113	0.941671	0.0247947	0.016211	0.026101	Non-Sig	0.255372
MTID236	Salicylic acid	Organic acids and derivatives	C00805	Salicylic acid_neg	Salicylic acids	HMDB0001895	1.49876e+06	1.27363e+06	1.12258e+06	1.32822e+06	1.21443e+06	1.30874e+06	1.07182e+06	2.02876e+06	1.17863e+06	1.30771e+06	1.1205e+06	1.16224e+06	0.98433	0.897637	0.0242238	-0.022786	0.0468992	Non-Sig	0.230913
MTID269	3-Methylhistidine	Amino acids, peptides, and analogues	C01152	3-Methylhistidine_pos	Amino acids, peptides, and analogues	HMDB0000479	2.64028e+06	3.03223e+06	3.43309e+06	2.82822e+06	3.01118e+06	3.05862e+06	1.99662e+06	3.03493e+06	3.099e+06	2.69673e+06	4.21845e+06	3.32049e+06	0.98026	0.852894	0.023679	-0.0287636	0.0691048	Non-Sig	0.230789
MTID96	3-phosphoglycerate	Organic acids and derivatives	C00597	3-phosphoglycerate_neg	Organic acids and derivatives	HMDB0000807	1.25451e+06	1.08922e+06	784370	887048	1.09896e+06	1.17378e+06	930889	1.28583e+06	1.06627e+06	1.03077e+06	1.07461e+06	971962	0.98861	0.894126	0.0218244	-0.0165266	0.0486011	Non-Sig	0.29574
MTID680	DG(18:0/18:1)	Acyl glycerol		DG(18:0/18:1)_pos	Diacylglycerols	HMDB0007159	24069.1	10212.7	7295.03	26258.7	9480.82	9480.26	5834.34	15315.7	19690.6	14586.8	17503.7	14587.4	0.99175	0.976156	0.0207726	-0.0119516	0.010481	Non-Sig	0.586698
MTID607	Carnitine-C14	Acyl carnitines		Carnitine-C14_pos	Acyl carnitines	HMDB05066	3.44054e+07	2.38176e+07	3.50442e+07	3.34537e+07	3.25563e+07	2.16724e+07	3.18124e+07	1.61753e+07	3.60484e+07	2.93166e+07	3.83348e+07	2.91353e+07	1.0007	0.995854	0.0195991	0.00100953	0.00180439	Non-Sig	0.0710954
MTID197	Hypotaurine	Amino acids, peptides, and analogues	C00519	Hypotaurine_pos	Amino acids, peptides, and analogues	HMDB0000965	216604	136389	241408	211511	204945	254168	270608	236296	269131	163374	194728	123989	1.0055	0.969663	0.0187627	0.00791308	0.0133793	Non-Sig	0.226592
MTID8	ADP	nucleosides,nucleotides, and analogues	C00008	ADP_neg	Nucleotides and derivatives	HMDB0001341	9.50839e+06	7.08559e+06	6.3517e+06	8.22944e+06	9.11023e+06	6.68926e+06	7.4385e+06	6.24867e+06	8.02763e+06	7.22378e+06	9.73768e+06	8.19753e+06	1.0022	0.981804	0.0174064	0.00317044	0.00797539	Non-Sig	0.497369
MTID71	N-Acetyl-D-glucosamine	Sugar and derivatives	C00140	N-Acetyl-D-glucosamine_pos	Carbohydrates and carbohydrate conjugates	HMDB0000215	839463	731526	741740	651658	775293	924075	499589	835807	859156	902902	669529	990416	0.98032	0.853368	0.012211	-0.0286753	0.0688638	Non-Sig	0.126688
MTID629	Carnitine-C5DC	Acyl carnitines		Carnitine-C5DC_pos	Acyl carnitines	HMDB13130	2.26234e+06	2.1063e+06	2.36086e+06	1.90865e+06	2.07345e+06	1.09213e+06	932019	2.93044e+06	1.92245e+06	2.53657e+06	1.65335e+06	2.13616e+06	0.97463	0.883456	0.00924637	-0.0370735	0.053815	Non-Sig	0.221676
MTID763	Hexanoylcarnitine	Acyl carnitines		Hexanoylcarnitine_pos	Acyl carnitines	HMDB0000705	1.18245e+07	6.37035e+06	8.53193e+06	5.21457e+06	1.04326e+07	4.91841e+06	5.52511e+06	4.69353e+06	1.00053e+07	9.60394e+06	1.23511e+07	5.86846e+06	0.98428	0.942803	0.0078323	-0.0228593	0.0255791	Non-Sig	0.142855
MTID603	Carnitine-C10:2	Acyl carnitines		Carnitine-C10:2_pos	Acyl carnitines	NA	119610	49598	91895	99193.3	97725.7	68554.8	61996.3	52514.6	161185	98461.6	81689.9	78038	0.98631	0.949661	0.00592136	-0.0198869	0.0224312	Non-Sig	0.317363
MTID259	L-O-Phosphoserine	Amino acids, peptides, and analogues	C01005	L-O-Phosphoserine_pos	Amino acids, peptides, and analogues	HMDB0000272	20421.5	14585.7	21880.7	22605.4	38654.7	26255.8	41578.3	24796.3	16045.3	16775.6	14587.1	24067	1.0475	0.840128	0.0021935	0.0669502	0.0756548	Non-Sig	0.129273
MTID955	PI(16:0/18:1)	Phosphatidylacids	C00626	PI(16:0/18:1)_neg	Phosphatidylinositols	HMDB0009782	24213.1	13226.9	9744.66	5568.93	5565.17	6266.35	15317.8	6264.22	5568.31	9748.01	19494.1	8968.07	0.98814	0.972822	0.00170235	-0.0172126	0.0119666	Non-Sig	0.138654
